# Supplementary material for: The impact of lipidome on breast cancer: a Mendelian randomization study
Source: Lipids Health Dis. 2024 Apr 15;23:109. doi: 10.1186/s12944-024-02103-2 (PMC11017498; doi:10.1186/s12944-024-02103-2)
Supplement: Supplementary file 1 — Supplementary Material 1. [file 12944_2024_2103_MOESM1_ESM.xlsx]

## Sheet: sTable1
sTable1:Lipidome Index Number and Name Correspondence Table
ID	name
GCST90277238	level of Sterol ester (27:1/14:0) in blood serum
GCST90277239	level of Sterol ester (27:1/15:0) in blood serum
GCST90277240	level of Sterol ester (27:1/16:0) in blood serum
GCST90277241	level of Sterol ester (27:1/16:1) in blood serum
GCST90277242	level of Sterol ester (27:1/17:0) in blood serum
GCST90277243	esterified cholesterol measurement
GCST90277244	level of Sterol ester (27:1/18:0) in blood serum
GCST90277245	level of Sterol ester (27:1/18:1) in blood serum
GCST90277246	level of Sterol ester (27:1/18:2) in blood serum
GCST90277247	level of Sterol ester (27:1/18:3) in blood serum
GCST90277248	level of Sterol ester (27:1/20:2) in blood serum
GCST90277249	level of Sterol ester (27:1/20:3) in blood serum
GCST90277250	level of Sterol ester (27:1/20:4) in blood serum
GCST90277251	level of Sterol ester (27:1/20:5) in blood serum
GCST90277252	level of Sterol ester (27:1/22:6) in blood serum
GCST90277253	level of Ceramide (d40:1) in blood serum
GCST90277254	level of Ceramide (d40:2) in blood serum
GCST90277255	level of Ceramide (d42:1) in blood serum
GCST90277256	level of Ceramide (d42:2) in blood serum
GCST90277257	total cholesterol measurement
GCST90277258	level of Diacylglycerol (16:0_18:1) in blood serum
GCST90277259	level of Diacylglycerol (16:0_18:2) in blood serum
GCST90277260	level of Diacylglycerol (16:1_18:1) in blood serum
GCST90277261	level of Diacylglycerol (18:1_18:1) in blood serum
GCST90277262	level of Diacylglycerol (18:1_18:2) in blood serum
GCST90277338	level of Phosphatidylcholine (O-18:1_18:2) in blood serum
GCST90277339	level of Phosphatidylcholine (O-18:1_20:3) in blood serum
GCST90277340	level of Phosphatidylcholine (O-18:1_20:4) in blood serum
GCST90277341	level of Phosphatidylcholine (O-18:2_16:0) in blood serum
GCST90277342	level of Phosphatidylcholine (O-18:2_18:1) in blood serum
GCST90277343	level of Phosphatidylcholine (O-18:2_18:2) in blood serum
GCST90277344	level of Phosphatidylcholine (O-18:2_20:4) in blood serum
GCST90277345	level of Phosphatidylethanolamine (16:0_18:2) in blood serum
GCST90277346	level of Phosphatidylethanolamine (16:0_20:4) in blood serum
GCST90277347	level of Phosphatidylethanolamine (18:0_18:2) in blood serum
GCST90277348	level of Phosphatidylethanolamine (18:0_20:4) in blood serum
GCST90277349	level of Phosphatidylethanolamine (18:1_18:1) in blood serum
GCST90277350	level of Phosphatidylethanolamine (O-16:1_18:2) in blood serum
GCST90277351	level of Phosphatidylethanolamine (O-16:1_20:4) in blood serum
GCST90277352	level of Phosphatidylethanolamine (O-16:1_22:5) in blood serum
GCST90277353	level of Phosphatidylethanolamine (O-18:1_18:2) in blood serum
GCST90277354	level of Phosphatidylethanolamine (O-18:1_20:4) in blood serum
GCST90277355	level of Phosphatidylethanolamine (O-18:2_18:1) in blood serum
GCST90277356	level of Phosphatidylethanolamine (O-18:2_18:2) in blood serum
GCST90277357	level of Phosphatidylethanolamine (O-18:2_20:4) in blood serum
GCST90277358	level of Phosphatidylinositol (16:0_18:1) in blood serum
GCST90277359	level of Phosphatidylinositol (16:0_18:2) in blood serum
GCST90277360	level of Phosphatidylinositol (16:0_20:4) in blood serum
GCST90277361	level of Phosphatidylinositol (18:0_18:1) in blood serum
GCST90277362	level of Phosphatidylinositol (18:0_18:2) in blood serum
GCST90277288	level of Phosphatidylcholine (16:0_20:5) in blood serum
GCST90277289	level of Phosphatidylcholine (16:0_22:4) in blood serum
GCST90277290	level of Phosphatidylcholine (16:0_22:5) in blood serum
GCST90277291	level of Phosphatidylcholine (16:0_22:6) in blood serum
GCST90277292	level of Phosphatidylcholine (16:1_18:0) in blood serum
GCST90277293	level of Phosphatidylcholine (16:1_18:1) in blood serum
GCST90277294	level of Phosphatidylcholine (16:1_18:2) in blood serum
GCST90277295	level of Phosphatidylcholine (16:1_20:4) in blood serum
GCST90277296	level of Phosphatidylcholine (17:0_18:1) in blood serum
GCST90277297	level of Phosphatidylcholine (17:0_18:2) in blood serum
GCST90277298	level of Phosphatidylcholine (17:0_20:4) in blood serum
GCST90277299	level of Phosphatidylcholine (18:0_18:1) in blood serum
GCST90277300	level of Phosphatidylcholine (18:0_18:2) in blood serum
GCST90277301	level of Phosphatidylcholine (18:0_18:3) in blood serum
GCST90277302	level of Phosphatidylcholine (18:0_20:2) in blood serum
GCST90277303	level of Phosphatidylcholine (18:0_20:3) in blood serum
GCST90277304	level of Phosphatidylcholine (18:0_20:4) in blood serum
GCST90277305	level of Phosphatidylcholine (18:0_20:5) in blood serum
GCST90277306	level of Phosphatidylcholine (18:0_22:5) in blood serum
GCST90277307	level of Phosphatidylcholine (18:0_22:6) in blood serum
GCST90277308	level of Phosphatidylcholine (18:1_18:1) in blood serum
GCST90277309	level of Phosphatidylcholine (18:1_18:2) in blood serum
GCST90277310	level of Phosphatidylcholine (18:1_18:3) in blood serum
GCST90277311	level of Phosphatidylcholine (18:1_20:2) in blood serum
GCST90277312	level of Phosphatidylcholine (18:1_20:3) in blood serum
GCST90277313	level of Phosphatidylcholine (18:1_20:4) in blood serum
GCST90277314	level of Phosphatidylcholine (18:2_18:2) in blood serum
GCST90277315	level of Phosphatidylcholine (18:2_20:1) in blood serum
GCST90277316	level of Phosphatidylcholine (18:2_20:3) in blood serum
GCST90277317	level of Phosphatidylcholine (18:2_20:4) in blood serum
GCST90277318	level of Phosphatidylcholine (O-16:0_16:0) in blood serum
GCST90277319	level of Phosphatidylcholine (O-16:0_16:1) in blood serum
GCST90277320	level of Phosphatidylcholine (O-16:0_18:1) in blood serum
GCST90277321	level of Phosphatidylcholine (O-16:0_18:2) in blood serum
GCST90277322	level of Phosphatidylcholine (O-16:0_20:3) in blood serum
GCST90277323	level of Phosphatidylcholine (O-16:0_20:4) in blood serum
GCST90277324	level of Phosphatidylcholine (O-16:0_22:5) in blood serum
GCST90277325	level of Phosphatidylcholine (O-16:1_16:0) in blood serum
GCST90277326	level of Phosphatidylcholine (O-16:1_18:0) in blood serum
GCST90277327	level of Phosphatidylcholine (O-16:1_18:1) in blood serum
GCST90277328	level of Phosphatidylcholine (O-16:1_18:2) in blood serum
GCST90277329	level of Phosphatidylcholine (O-16:1_20:3) in blood serum
GCST90277330	level of Phosphatidylcholine (O-16:1_20:4) in blood serum
GCST90277331	level of phosphatidylcholine
GCST90277332	level of Phosphatidylcholine (O-17:0_15:0) in blood serum
GCST90277333	level of phosphatidylcholine
GCST90277334	level of Phosphatidylcholine (O-18:0_14:0) in blood serum
GCST90277335	level of Phosphatidylcholine (O-18:0_16:1) in blood serum
GCST90277336	level of Phosphatidylcholine (O-18:0_20:4) in blood serum
GCST90277337	level of Phosphatidylcholine (O-18:1_16:0) in blood serum
GCST90277363	level of Phosphatidylinositol (18:0_20:3) in blood serum
GCST90277364	level of Phosphatidylinositol (18:0_20:4) in blood serum
GCST90277365	level of Phosphatidylinositol (18:1_18:1) in blood serum
GCST90277366	level of Phosphatidylinositol (18:1_18:2) in blood serum
GCST90277367	level of Phosphatidylinositol (18:1_20:4) in blood serum
GCST90277368	level of Sphingomyelin (d32:1) in blood serum
GCST90277369	level of Sphingomyelin (d34:0) in blood serum
GCST90277370	level of Sphingomyelin (d34:1) in blood serum
GCST90277371	level of Sphingomyelin (d34:2) in blood serum
GCST90277372	level of Sphingomyelin (d36:1) in blood serum
GCST90277373	level of Sphingomyelin (d36:2) in blood serum
GCST90277374	level of Sphingomyelin (d38:1) in blood serum
GCST90277375	level of Sphingomyelin (d38:2) in blood serum
GCST90277376	level of Sphingomyelin (d40:1) in blood serum
GCST90277377	level of Sphingomyelin (d40:2) in blood serum
GCST90277378	level of Sphingomyelin (d42:2) in blood serum
GCST90277379	triacylglycerol 46:1 measurement
GCST90277380	triacylglycerol 46:2 measurement
GCST90277381	triacylglycerol 48:0 measurement
GCST90277382	triacylglycerol 48:1 measurement
GCST90277383	triacylglycerol 48:2 measurement
GCST90277384	triacylglycerol 48:3 measurement
GCST90277385	triacylglycerol 49:1 measurement
GCST90277386	level of Triacylglycerol (49:2) in blood serum
GCST90277387	triacylglycerol 50:1 measurement
GCST90277388	triacylglycerol 50:2 measurement
GCST90277389	triacylglycerol 50:3 measurement
GCST90277390	triacylglycerol 50:4 measurement
GCST90277391	triacylglycerol 50:5 measurement
GCST90277392	triacylglycerol 51:1 measurement
GCST90277393	triacylglycerol 51:2 measurement
GCST90277394	level of Triacylglycerol (51:3) in blood serum
GCST90277395	level of Triacylglycerol (51:4) in blood serum
GCST90277396	triacylglycerol 52:2 measurement
GCST90277397	triacylglycerol 52:3 measurement
GCST90277398	triacylglycerol 52:4 measurement
GCST90277399	triacylglycerol 52:5 measurement
GCST90277400	triacylglycerol 52:6 measurement
GCST90277401	triacylglycerol 53:2 measurement
GCST90277402	level of Triacylglycerol (53:3) in blood serum
GCST90277403	level of Triacylglycerol (53:4) in blood serum
GCST90277404	triacylglycerol 54:3 measurement
GCST90277405	triacylglycerol 54:4 measurement
GCST90277406	triacylglycerol 54:5 measurement
GCST90277407	triacylglycerol 54:6 measurement
GCST90277408	triacylglycerol 54:7 measurement
GCST90277409	triacylglycerol 56:3 measurement
GCST90277410	triacylglycerol 56:4 measurement
GCST90277411	triacylglycerol 56:5 measurement
GCST90277412	triacylglycerol 56:6 measurement
GCST90277413	triacylglycerol 56:7 measurement
GCST90277414	triacylglycerol 56:8 measurement
GCST90277415	triacylglycerol 58:7 measurement
GCST90277416	triacylglycerol 58:8 measurement
GCST90277263	level of Diacylglycerol (18:1_18:3) in blood serum
GCST90277264	level of Phosphatidylcholine (16:0_0:0) in blood serum
GCST90277265	level of Phosphatidylcholine (18:0_0:0) in blood serum
GCST90277266	level of Phosphatidylcholine (18:1_0:0) in blood serum
GCST90277267	level of Phosphatidylcholine (18:2_0:0) in blood serum
GCST90277268	level of Phosphatidylcholine (20:4_0:0) in blood serum
GCST90277269	level of Phosphatidylethanolamine (18:0_0:0) in blood serum
GCST90277270	level of Phosphatidylethanolamine (18:1_0:0) in blood serum
GCST90277271	level of Phosphatidylethanolamine (18:2_0:0) in blood serum
GCST90277272	level of Phosphatidylcholine (14:0_16:0) in blood serum
GCST90277273	level of Phosphatidylcholine (14:0_18:1) in blood serum
GCST90277274	level of Phosphatidylcholine (14:0_18:2) in blood serum
GCST90277275	level of Phosphatidylcholine (15:0_18:1) in blood serum
GCST90277276	level of Phosphatidylcholine (15:0_18:2) in blood serum
GCST90277277	level of Phosphatidylcholine (16:0_16:0) in blood serum
GCST90277278	level of Phosphatidylcholine (16:0_16:1) in blood serum
GCST90277279	level of phosphatidylcholine
GCST90277280	level of Phosphatidylcholine (16:0_18:0) in blood serum
GCST90277281	level of Phosphatidylcholine (16:0_18:1) in blood serum
GCST90277282	level of Phosphatidylcholine (16:0_18:2) in blood serum
GCST90277283	level of Phosphatidylcholine (16:0_18:3) in blood serum
GCST90277284	level of Phosphatidylcholine (16:0_20:1) in blood serum
GCST90277285	level of Phosphatidylcholine (16:0_20:2) in blood serum
GCST90277286	level of Phosphatidylcholine (16:0_20:3) in blood serum
GCST90277287	level of Phosphatidylcholine (16:0_20:4) in blood serum

## Sheet: sTable2（BC）
sTable2:Summary of Mendelian Randomization Results and Sensitivity Analysis（BC）
Diacylglycerol(18:1_18:1)																				Before				After				Global Test Pvalue
method	nsnp	b	se	pval	lo_ci	up_ci	or	or_lci95	or_uci95	Heterogeneity	method	Q	Q_df	Q_pval	Pleiotropy	egger_intercept	se	pval	Outlier examination by MR-PRESSO	MR analysis causal estimate	SD	T-stat	P value	MR analysis causal estimate	SD	T-stat	P value	0.154
MR Egger	16	-0.0484734	0.0592452	0.426959	-0.164594	0.0676471	0.952683	0.848238	1.06999		MR Egger	21.0824	14	0.0995393		-0.0015352	0.00821589	0.854453		-0.0587505	0.0213034	-2.7578	0.0146545	NA	NA	NA	NA
Weighted median	16	-0.0574396	0.026067	0.027557	-0.108531	-0.00634825	0.944179	0.897151	0.993672		Inverse variance weighted	21.135	15	0.132572
Inverse variance weighted	16	-0.0587505	0.0213034	0.00581926	-0.100505	-0.0169958	0.942942	0.90438	0.983148
Simple mode	16	0.00405227	0.0481694	0.934069	-0.0903598	0.0984644	1.00406	0.913602	1.10348
Weighted mode	16	-0.0543284	0.031571	0.105836	-0.116208	0.00755073	0.947121	0.89029	1.00758
Phosphatidylcholine(16:0_16:0)
method	nsnp	b	se	pval	lo_ci	up_ci	or	or_lci95	or_uci95	Heterogeneity	method	Q	Q_df	Q_pval	Pleiotropy	egger_intercept	se	pval	Outlier examination by MR-PRESSO	MR analysis causal estimate	SD	T-stat	P value	MR analysis causal estimate	SD	T-stat	P value	0.544
MR Egger	18	0.122106	0.068938	0.0955634	-0.0130123	0.257225	1.12987	0.987072	1.29334		MR Egger	14.4893	16	0.562314		-0.009854	0.00822498	0.248339		0.0420639	0.0164508	2.55695	0.0204158	NA	NA	NA	NA
Weighted median	18	0.0552143	0.0238721	0.0207269	0.00842501	0.102004	1.05677	1.00846	1.10739		Inverse variance weighted	15.9246	17	0.529185
Inverse variance weighted	18	0.0420639	0.0169972	0.0133329	0.00874936	0.0753784	1.04296	1.00879	1.07829
Simple mode	18	0.0672812	0.0355691	0.0757123	-0.0024342	0.136997	1.0696	0.997569	1.14682
Weighted mode	18	0.061934	0.0298893	0.0537794	0.00335093	0.120517	1.06389	1.00336	1.12808
Phosphatidylcholine(16:0_20:1)
method	nsnp	b	se	pval	lo_ci	up_ci	or	or_lci95	or_uci95	Heterogeneity	method	Q	Q_df	Q_pval	Pleiotropy	egger_intercept	se	pval	Outlier examination by MR-PRESSO	MR analysis causal estimate	SD	T-stat	P value	MR analysis causal estimate	SD	T-stat	P value	0.291
MR Egger	9	0.0146146	0.19275	0.941683	-0.363176	0.392405	1.01472	0.695464	1.48054		MR Egger	10.0072	7	0.188168		-0.008128	0.0182761	0.669938		-0.0698773	0.0308689	-2.26368	0.0534145	NA	NA	NA	NA
Weighted median	9	-0.0568194	0.0373731	0.128429	-0.130071	0.0164319	0.944765	0.878033	1.01657		Inverse variance weighted	10.2899	8	0.245264
Inverse variance weighted	9	-0.0698773	0.0308689	0.0235936	-0.13038	-0.0093743	0.932508	0.877762	0.990669
Simple mode	9	-0.0789823	0.0615224	0.235145	-0.199566	0.0416016	0.924056	0.819086	1.04248
Weighted mode	9	-0.0542123	0.0498301	0.308307	-0.151879	0.0434547	0.947231	0.859092	1.04441
Phosphatidylcholine(O-16:1_18:1)
method	nsnp	b	se	pval	lo_ci	up_ci	or	or_lci95	or_uci95	Heterogeneity	method	Q	Q_df	Q_pval	Pleiotropy	egger_intercept	se	pval	Outlier examination by MR-PRESSO	MR analysis causal estimate	SD	T-stat	P value	MR analysis causal estimate	SD	T-stat	P value	0.466
MR Egger	13	0.081263	0.0671391	0.251504	-0.0503296	0.212856	1.08466	0.950916	1.23721		MR Egger	11.2225	11	0.42482		-0.0041675	0.00835164	0.627607		0.0497047	0.0218225	2.27768	0.041853	NA	NA	NA	NA
Weighted median	13	0.0642512	0.0310715	0.0386543	0.00335101	0.125151	1.06636	1.00336	1.13332		Inverse variance weighted	11.4765	12	0.488584
Inverse variance weighted	13	0.0497047	0.0223147	0.0259173	0.00596801	0.0934415	1.05096	1.00599	1.09795
Simple mode	13	0.0902086	0.0606301	0.16259	-0.0286264	0.209044	1.0944	0.971779	1.2325
Weighted mode	13	0.10014	0.0470378	0.0546595	0.00794583	0.192334	1.10533	1.00798	1.21208
phosphatidylcholine
method	nsnp	b	se	pval	lo_ci	up_ci	or	or_lci95	or_uci95	Heterogeneity	method	Q	Q_df	Q_pval	Pleiotropy	egger_intercept	se	pval	Outlier examination by MR-PRESSO	MR analysis causal estimate	SD	T-stat	P value	MR analysis causal estimate	SD	T-stat	P value	0.574
MR Egger	15	0.127691	0.0808753	0.138383	-0.0308249	0.286206	1.1362	0.969645	1.33137		MR Egger	11.5361	13	0.565997		-0.0085329	0.00868713	0.343906		0.0505169	0.018122	2.7876	0.0145305	NA	NA	NA	NA
Weighted median	15	0.0728151	0.0275179	0.0081425	0.0188801	0.12675	1.07553	1.01906	1.13513		Inverse variance weighted	12.5009	14	0.566139
Inverse variance weighted	15	0.0505169	0.0191778	0.00843512	0.0129284	0.0881052	1.05181	1.01301	1.0921
Simple mode	15	0.0980657	0.048762	0.0639781	0.0024921	0.193639	1.10304	1.0025	1.21366
Weighted mode	15	0.0980657	0.0468399	0.0549766	0.00625937	0.189872	1.10304	1.00628	1.20909
Phosphatidylcholine(O-18:0_16:1)
method	nsnp	b	se	pval	lo_ci	up_ci	or	or_lci95	or_uci95	Heterogeneity	method	Q	Q_df	Q_pval	Pleiotropy	egger_intercept	se	pval	Outlier examination by MR-PRESSO	MR analysis causal estimate	SD	T-stat	P value	MR analysis causal estimate	SD	T-stat	P value	0.369
MR Egger	9	-0.0411924	0.067888	0.563157	-0.174253	0.091868	0.959644	0.840084	1.09622		MR Egger	9.05877	7	0.248464		-0.0037562	0.00933944	0.699543		-0.0665234	0.0239727	-2.77497	0.0241111	NA	NA	NA	NA
Weighted median	9	-0.0597649	0.0299787	0.0461981	-0.118523	-0.0010067	0.941986	0.888231	0.998994		Inverse variance weighted	9.2681	8	0.320187
Inverse variance weighted	9	-0.0665234	0.0239727	0.00552072	-0.11351	-0.0195369	0.935641	0.892695	0.980653
Simple mode	9	-0.0511951	0.0434942	0.273004	-0.136444	0.0340535	0.950093	0.872456	1.03464
Weighted mode	9	-0.0533211	0.0366906	0.184224	-0.125235	0.0185926	0.948076	0.88229	1.01877
Phosphatidylcholine(O-18:1_20:4)
method	nsnp	b	se	pval	lo_ci	up_ci	or	or_lci95	or_uci95	Heterogeneity	method	Q	Q_df	Q_pval	Pleiotropy	egger_intercept	se	pval	Outlier examination by MR-PRESSO	MR analysis causal estimate	SD	T-stat	P value	MR analysis causal estimate	SD	T-stat	P value	0.741
MR Egger	8	0.00826659	0.037133	0.831215	-0.0645141	0.0810473	1.0083	0.937523	1.08442		MR Egger	2.58282	6	0.859086		0.00532531	0.0053998	0.362116		0.040277	0.0128547	3.13325	0.0165344	NA	NA	NA	NA
Weighted median	8	0.028775	0.0218503	0.187868	-0.0140516	0.0716017	1.02919	0.986047	1.07423		Inverse variance weighted	3.55542	7	0.829321
Inverse variance weighted	8	0.040277	0.018037	0.025548	0.00492436	0.0756296	1.0411	1.00494	1.07856
Simple mode	8	0.0368594	0.0392995	0.379515	-0.0401676	0.113887	1.03755	0.960628	1.12062
Weighted mode	8	0.0252768	0.0214734	0.277615	-0.016811	0.0673647	1.0256	0.98333	1.06969
Phosphatidylethanolamine(O-18:2_18:2)
method	nsnp	b	se	pval	lo_ci	up_ci	or	or_lci95	or_uci95	Heterogeneity	method	Q	Q_df	Q_pval	Pleiotropy	egger_intercept	se	pval	Outlier examination by MR-PRESSO	MR analysis causal estimate	SD	T-stat	P value	MR analysis causal estimate	SD	T-stat	P value	0.637
MR Egger	5	-0.25669	0.113841	0.109449	-0.479818	-0.0335622	0.773608	0.618896	0.966995		MR Egger	0.785087	3	0.853031		0.0187316	0.0131992	0.250914		-0.102068	0.0276003	-3.69807	0.0208707	NA	NA	NA	NA
Weighted median	5	-0.0962791	0.0416021	0.0206523	-0.177819	-0.0147389	0.908211	0.837094	0.985369		Inverse variance weighted	2.79906	4	0.591995
Inverse variance weighted	5	-0.102068	0.0329943	0.00197809	-0.166737	-0.0373991	0.902968	0.846422	0.963292
Simple mode	5	-0.0908843	0.0592176	0.199635	-0.206951	0.0251822	0.913123	0.81306	1.0255
Weighted mode	5	-0.107619	0.0539204	0.116665	-0.213303	-0.0019345	0.89797	0.807912	0.998067
Phosphatidylinositol(16:0_18:1)
method	nsnp	b	se	pval	lo_ci	up_ci	or	or_lci95	or_uci95	Heterogeneity	method	Q	Q_df	Q_pval	Pleiotropy	egger_intercept	se	pval	Outlier examination by MR-PRESSO	MR analysis causal estimate	SD	T-stat	P value	MR analysis causal estimate	SD	T-stat	P value	0.537
MR Egger	6	-0.12232	0.200071	0.573985	-0.514458	0.269818	0.884865	0.597824	1.30973		MR Egger	3.96837	4	0.410303		0.00289736	0.0230075	0.905862		-0.0973915	0.025918	-3.75767	0.0131891	NA	NA	NA	NA
Weighted median	6	-0.077084	0.0405153	0.057094	-0.156494	0.00232598	0.925812	0.855137	1.00233		Inverse variance weighted	3.98423	5	0.551689
Inverse variance weighted	6	-0.0973915	0.0290345	0.00079556	-0.154299	-0.0404838	0.907201	0.857016	0.960325
Simple mode	6	-0.0440757	0.0617689	0.507413	-0.165143	0.0769913	0.956882	0.847773	1.08003
Weighted mode	6	-0.0440757	0.0588376	0.487517	-0.159397	0.0712461	0.956882	0.852657	1.07385
Phosphatidylinositol(16:0_18:2)
method	nsnp	b	se	pval	lo_ci	up_ci	or	or_lci95	or_uci95	Heterogeneity	method	Q	Q_df	Q_pval	Pleiotropy	egger_intercept	se	pval	Outlier examination by MR-PRESSO	MR analysis causal estimate	SD	T-stat	P value	MR analysis causal estimate	SD	T-stat	P value	0.036
MR Egger	18	-0.116281	0.0499908	0.0334829	-0.214263	-0.0182992	0.890225	0.807136	0.981867		MR Egger	25.6371	16	0.0593533		0.0113824	0.00710468	0.128689		-0.0417787	0.0191721	-2.17914	0.0436779	-0.0512972	0.0153293	-3.34635	0.0040987
Weighted median	18	-0.0632554	0.020408	0.00193819	-0.103255	-0.0232558	0.938704	0.901897	0.977013		Inverse variance weighted	29.7498	17	0.0282069
Inverse variance weighted	18	-0.0417787	0.0191721	0.0293212	-0.0793559	-0.0042014	0.959082	0.923711	0.995807
Simple mode	18	-0.0484804	0.0400401	0.242538	-0.126959	0.0299982	0.952676	0.88077	1.03045
Weighted mode	18	-0.0653687	0.0247756	0.0172502	-0.113929	-0.0168085	0.936722	0.892321	0.983332
Phosphatidylinositol(18:0_18:2)
method	nsnp	b	se	pval	lo_ci	up_ci	or	or_lci95	or_uci95	Heterogeneity	method	Q	Q_df	Q_pval	Pleiotropy	egger_intercept	se	pval	Outlier examination by MR-PRESSO	MR analysis causal estimate	SD	T-stat	P value	MR analysis causal estimate	SD	T-stat	P value	0.057
MR Egger	20	-0.0712429	0.0244859	0.00935045	-0.119235	-0.0232506	0.931236	0.887599	0.977018		MR Egger	27.2404	18	0.0745961		0.00771868	0.00430951	0.0901111		-0.0339961	0.0136571	-2.48927	0.0222377	NA	NA	NA	NA
Weighted median	20	-0.0486553	0.0143617	0.0007044	-0.0768042	-0.0205065	0.952509	0.926071	0.979702		Inverse variance weighted	32.0952	19	0.030492
Inverse variance weighted	20	-0.0339961	0.0136571	0.0128008	-0.060764	-0.00722821	0.966575	0.941045	0.992798
Simple mode	20	-0.0458139	0.0250735	0.0834237	-0.094958	0.0033302	0.95522	0.909411	1.00334
Weighted mode	20	-0.0432726	0.0136533	0.00504874	-0.070033	-0.0165121	0.95765	0.932363	0.983623
Phosphatidylinositol(18:1_18:2)
method	nsnp	b	se	pval	lo_ci	up_ci	or	or_lci95	or_uci95	Heterogeneity	method	Q	Q_df	Q_pval	Pleiotropy	egger_intercept	se	pval	Outlier examination by MR-PRESSO	MR analysis causal estimate	SD	T-stat	P value	MR analysis causal estimate	SD	T-stat	P value	0.129
MR Egger	15	-0.0210193	0.0682912	0.763118	-0.15487	0.112831	0.9792	0.856526	1.11944		MR Egger	19.8246	13	0.0996717		-0.0041154	0.0100163	0.687862		-0.0477452	0.0201704	-2.36709	0.0328742	NA	NA	NA	NA
Weighted median	15	-0.0473411	0.0256616	0.0650629	-0.0976377	0.00295555	0.953762	0.906977	1.00296		Inverse variance weighted	20.082	14	0.127577
Inverse variance weighted	15	-0.0477452	0.0201704	0.0179287	-0.0872793	-0.0082111	0.953377	0.916421	0.991822
Simple mode	15	-0.0874503	0.0474059	0.0863382	-0.180366	0.00546516	0.916264	0.834965	1.00548
Weighted mode	15	-0.0610003	0.0373916	0.12509	-0.134288	0.0122872	0.940823	0.874338	1.01236
Sphingomyelin(d40:2)
method	nsnp	b	se	pval	lo_ci	up_ci	or	or_lci95	or_uci95	Heterogeneity	method	Q	Q_df	Q_pval	Pleiotropy	egger_intercept	se	pval	Outlier examination by MR-PRESSO	MR analysis causal estimate	SD	T-stat	P value	MR analysis causal estimate	SD	T-stat	P value	0.34
MR Egger	21	0.0404786	0.0346334	0.25695	-0.0274028	0.10836	1.04131	0.972969	1.11445		MR Egger	22.8616	19	0.243494		0.00109175	0.00543617	0.842965		0.0466034	0.0160141	2.91015	0.00865554	NA	NA	NA	NA
Weighted median	21	0.0493921	0.0220878	0.0253406	0.00610001	0.0926842	1.05063	1.00612	1.09712		Inverse variance weighted	22.9101	20	0.293231
Inverse variance weighted	21	0.0466034	0.0160141	0.00361253	0.0152158	0.077991	1.04771	1.01533	1.08111
Simple mode	21	-0.0009514	0.0432771	0.982679	-0.0857745	0.0838717	0.999049	0.917801	1.08749
Weighted mode	21	0.0450243	0.0253259	0.0906472	-0.0046145	0.0946631	1.04605	0.995396	1.09929
Triacylglycerol 49:2
method	nsnp	b	se	pval	lo_ci	up_ci	or	or_lci95	or_uci95	Heterogeneity	method	Q	Q_df	Q_pval	Pleiotropy	egger_intercept	se	pval	Outlier examination by MR-PRESSO	MR analysis causal estimate	SD	T-stat	P value	MR analysis causal estimate	SD	T-stat	P value	0.841
MR Egger	11	-0.177541	0.082471	0.0597664	-0.339184	-0.0158982	0.837326	0.712351	0.984228		MR Egger	3.53642	9	0.939198		0.0135247	0.00972351	0.197672		-0.0675513	0.017321	-3.89998	0.00296111	NA	NA	NA	NA
Weighted median	11	-0.081408	0.0321977	0.0114592	-0.144516	-0.0183004	0.921818	0.865441	0.981866		Inverse variance weighted	5.47111	10	0.857572
Inverse variance weighted	11	-0.0675513	0.0234172	0.00391792	-0.113449	-0.0216537	0.93468	0.89275	0.978579
Simple mode	11	-0.0706331	0.0533692	0.215135	-0.175237	0.0339705	0.931804	0.839258	1.03455
Weighted mode	11	-0.0950564	0.0418461	0.0464464	-0.177075	-0.013038	0.909322	0.837717	0.987047
Triacylglycerol 50:5
method	nsnp	b	se	pval	lo_ci	up_ci	or	or_lci95	or_uci95	Heterogeneity	method	Q	Q_df	Q_pval	Pleiotropy	egger_intercept	se	pval	Outlier examination by MR-PRESSO	MR analysis causal estimate	SD	T-stat	P value	MR analysis causal estimate	SD	T-stat	P value	0.862
MR Egger	12	-0.0930589	0.0642208	0.177948	-0.218932	0.0328138	0.91114	0.803377	1.03336		MR Egger	5.75895	10	0.835092		0.00570333	0.00831773	0.508496		-0.0511597	0.0148687	-3.44077	0.00551718	NA	NA	NA	NA
Weighted median	12	-0.0674674	0.0267293	0.0115996	-0.119857	-0.0150779	0.934758	0.887047	0.985035		Inverse variance weighted	6.22911	11	0.857648
Inverse variance weighted	12	-0.0511597	0.0197586	0.00961879	-0.0898865	-0.0124329	0.950127	0.914035	0.987644
Simple mode	12	-0.0786102	0.0435593	0.0985445	-0.163986	0.00676601	0.9244	0.848754	1.00679
Weighted mode	12	-0.0799159	0.0340516	0.0386982	-0.146657	-0.0131747	0.923194	0.86359	0.986912
Triacylglycerol 52:2
method	nsnp	b	se	pval	lo_ci	up_ci	or	or_lci95	or_uci95	Heterogeneity	method	Q	Q_df	Q_pval	Pleiotropy	egger_intercept	se	pval	Outlier examination by MR-PRESSO	MR analysis causal estimate	SD	T-stat	P value	MR analysis causal estimate	SD	T-stat	P value	0.212
MR Egger	16	-0.0703213	0.0567144	0.235387	-0.181482	0.0408391	0.932094	0.834034	1.04168		MR Egger	19.4681	14	0.147821		0.00344359	0.00792714	0.670615		-0.047615	0.0214055	-2.22443	0.0418929	NA	NA	NA	NA
Weighted median	16	-0.0558004	0.0262522	0.0335406	-0.107255	-0.0043461	0.945728	0.898297	0.995663		Inverse variance weighted	19.7306	15	0.182514
Inverse variance weighted	16	-0.047615	0.0214055	0.0261196	-0.0895697	-0.0056602	0.953501	0.914325	0.994356
Simple mode	16	-0.0146163	0.0504249	0.77589	-0.113449	0.0842164	0.98549	0.89275	1.08786
Weighted mode	16	-0.0599655	0.03085	0.070926	-0.120431	0.00050042	0.941797	0.886538	1.0005
Triacylglycerol 52:3
method	nsnp	b	se	pval	lo_ci	up_ci	or	or_lci95	or_uci95	Heterogeneity	method	Q	Q_df	Q_pval	Pleiotropy	egger_intercept	se	pval	Outlier examination by MR-PRESSO	MR analysis causal estimate	SD	T-stat	P value	MR analysis causal estimate	SD	T-stat	P value	0.281
MR Egger	17	-0.0651319	0.0487418	0.201381	-0.160666	0.030402	0.936944	0.851577	1.03087		MR Egger	19.3483	15	0.198384		0.00278855	0.00685449	0.689886		-0.0468027	0.0181051	-2.58506	0.0199362	NA	NA	NA	NA
Weighted median	17	-0.0438393	0.0235949	0.0631689	-0.0900853	0.00240665	0.957108	0.913853	1.00241		Inverse variance weighted	19.5617	16	0.240612
Inverse variance weighted	17	-0.0468027	0.0181051	0.00973615	-0.0822887	-0.0113168	0.954276	0.921006	0.988747
Simple mode	17	-0.0099945	0.0387705	0.799858	-0.0859847	0.0659958	0.990055	0.917608	1.06822
Weighted mode	17	-0.0444362	0.0257612	0.1038	-0.0949281	0.00605564	0.956537	0.909438	1.00607
Triacylglycerol 53:4
method	nsnp	b	se	pval	lo_ci	up_ci	or	or_lci95	or_uci95	Heterogeneity	method	Q	Q_df	Q_pval	Pleiotropy	egger_intercept	se	pval	Outlier examination by MR-PRESSO	MR analysis causal estimate	SD	T-stat	P value	MR analysis causal estimate	SD	T-stat	P value	0.34
MR Egger	14	-0.0607253	0.055178	0.292685	-0.168874	0.0474235	0.941082	0.844615	1.04857		MR Egger	16.4055	12	0.17336		-0.0001083	0.00801368	0.989437		-0.0614244	0.018493	-3.32149	0.00551493	NA	NA	NA	NA
Weighted median	14	-0.0637828	0.024507	0.00925102	-0.111817	-0.0157491	0.938209	0.894208	0.984374		Inverse variance weighted	16.4058	13	0.22791
Inverse variance weighted	14	-0.0614244	0.018493	0.00089537	-0.0976707	-0.0251781	0.940424	0.906948	0.975136
Simple mode	14	-0.0206204	0.0375103	0.591826	-0.0941407	0.0528998	0.979591	0.910155	1.05432
Weighted mode	14	-0.0572512	0.0273212	0.0562716	-0.110801	-0.0037016	0.944357	0.895117	0.996305
Triacylglycerol 54:5
method	nsnp	b	se	pval	lo_ci	up_ci	or	or_lci95	or_uci95	Heterogeneity	method	Q	Q_df	Q_pval	Pleiotropy	egger_intercept	se	pval	Outlier examination by MR-PRESSO	MR analysis causal estimate	SD	T-stat	P value	MR analysis causal estimate	SD	T-stat	P value	0.06
MR Egger	14	-0.0839055	0.0706091	0.257698	-0.222299	0.0544883	0.919518	0.800676	1.056		MR Egger	22.219	12	0.0351369		0.00463662	0.00897327	0.614745		-0.0496762	0.023742	-2.09233	0.0565942	NA	NA	NA	NA
Weighted median	14	-0.0321839	0.0256138	0.208932	-0.0823869	0.0180191	0.968328	0.920916	1.01818		Inverse variance weighted	22.7134	13	0.0452468
Inverse variance weighted	14	-0.0496762	0.023742	0.0364087	-0.0962105	-0.0031419	0.951538	0.908273	0.996863
Simple mode	14	0.0184798	0.0422435	0.668957	-0.0643174	0.101277	1.01865	0.937707	1.10658
Weighted mode	14	-0.0304663	0.027409	0.286468	-0.0841879	0.0232553	0.969993	0.919258	1.02353
Triacylglycerol 56:4
method	nsnp	b	se	pval	lo_ci	up_ci	or	or_lci95	or_uci95	Heterogeneity	method	Q	Q_df	Q_pval	Pleiotropy	egger_intercept	se	pval	Outlier examination by MR-PRESSO	MR analysis causal estimate	SD	T-stat	P value	MR analysis causal estimate	SD	T-stat	P value	0.639
MR Egger	10	-0.0869567	0.0651528	0.218724	-0.214656	0.0407428	0.916717	0.806819	1.04158		MR Egger	6.81429	8	0.556796		0.006465	0.00893537	0.489967		-0.0420087	0.0177307	-2.36927	0.0419593	NA	NA	NA	NA
Weighted median	10	-0.048776	0.025938	0.0600421	-0.0996145	0.00206247	0.952394	0.905186	1.00206		Inverse variance weighted	7.33779	9	0.601996
Inverse variance weighted	10	-0.0420087	0.0196365	0.0324099	-0.0804962	-0.0035212	0.958861	0.922658	0.996485
Simple mode	10	-0.0423293	0.0390965	0.307101	-0.118958	0.0342999	0.958554	0.887845	1.03489
Weighted mode	10	-0.0572638	0.0312554	0.100156	-0.118524	0.00399666	0.944345	0.88823	1.004
Triacylglycerol 58:8
method	nsnp	b	se	pval	lo_ci	up_ci	or	or_lci95	or_uci95	Heterogeneity	method	Q	Q_df	Q_pval	Pleiotropy	egger_intercept	se	pval	Outlier examination by MR-PRESSO	MR analysis causal estimate	SD	T-stat	P value	MR analysis causal estimate	SD	T-stat	P value	0.435
MR Egger	13	-0.106537	0.0753327	0.18497	-0.25419	0.0411145	0.898941	0.775545	1.04197		MR Egger	11.7237	11	0.384768		0.00613915	0.00861472	0.490912		-0.05496	0.0204654	-2.68551	0.019834	NA	NA	NA	NA
Weighted median	13	-0.0312537	0.0287454	0.276922	-0.0875948	0.0250873	0.96923	0.916132	1.0254		Inverse variance weighted	12.2649	12	0.424644
Inverse variance weighted	13	-0.05496	0.0204654	0.00724199	-0.0950721	-0.0148478	0.946523	0.909307	0.985262
Simple mode	13	-0.004725	0.0508253	0.927466	-0.104343	0.0948926	0.995286	0.900917	1.09954
Weighted mode	13	-0.0092514	0.0462089	0.844671	-0.0998209	0.0813181	0.990791	0.905	1.08472
BMA—MR
id	method	beta	lci95	uci95	or	or_lci95	or_uci95	pval
Diacylglycerol(18:1_18:1)	BWMR	-0.0602371	-0.103304	-0.0171699	0.941541	0.901852	0.982977	0.00611764
Phosphatidylcholine(16:0_16:0)	BWMR	0.0431157	0.00865079	0.0775807	1.04406	1.00869	1.08067	0.0142078
Phosphatidylcholine(16:0_20:1)	BWMR	-0.0702382	-0.136693	-0.0037835	0.932172	0.872238	0.996224	0.0383039
Phosphatidylcholine(O-16:1_18:1)	BWMR	0.0502707	0.00386153	0.0966799	1.05156	1.00387	1.10151	0.0337468
phosphatidylcholine	BWMR	0.0522172	0.0117576	0.0926768	1.0536	1.01183	1.09711	0.01142
Phosphatidylcholine(O-18:0_16:1)	BWMR	-0.0694758	-0.119335	-0.0196167	0.932883	0.887511	0.980574	0.00631145
Phosphatidylcholine(O-18:1_20:4)	BWMR	0.0317661	-0.0061016	0.0696338	1.03228	0.993917	1.07212	0.100137
Phosphatidylethanolamine(O-18:2_18:2)	BWMR	-0.104341	-0.173354	-0.0353281	0.900918	0.84084	0.965289	0.00304329
Phosphatidylinositol(16:0_18:1)	BWMR	-0.100563	-0.161202	-0.0399233	0.904328	0.85112	0.960863	0.00115239
Phosphatidylinositol(16:0_18:2)	BWMR	-0.0423797	-0.0833089	-0.0014504	0.958506	0.920067	0.998551	0.0424116
Phosphatidylinositol(18:0_18:2)	BWMR	-0.0346999	-0.0652628	-0.004137	0.965895	0.936821	0.995872	0.0260607
Phosphatidylinositol(18:1_18:2)	BWMR	-0.0483749	-0.0903067	-0.0064431	0.952777	0.913651	0.993578	0.0237489
Sphingomyelin(d40:2)	BWMR	0.0482849	0.0164874	0.0800824	1.04947	1.01662	1.08338	0.00291763
Triacylglycerol 49:2	BWMR	-0.0685559	-0.116365	-0.0207466	0.933741	0.89015	0.979467	0.00494594
Triacylglycerol 50:5	BWMR	-0.0521219	-0.0920606	-0.0121833	0.949213	0.91205	0.987891	0.0105307
Triacylglycerol 52:2	BWMR	-0.0493606	-0.0917285	-0.0069927	0.951838	0.912353	0.993032	0.0224014
Triacylglycerol 52:3	BWMR	-0.0481278	-0.0863633	-0.0098922	0.953012	0.917261	0.990157	0.0136218
Triacylglycerol 53:4	BWMR	-0.0646905	-0.101908	-0.027473	0.937357	0.903113	0.972901	0.00065724
Triacylglycerol 54:5	BWMR	-0.0552045	-0.103535	-0.0068745	0.946292	0.901645	0.993149	0.0251694
Triacylglycerol 56:4	BWMR	-0.0429799	-0.0828244	-0.0031354	0.957931	0.920513	0.99687	0.0344954
Triacylglycerol 58:8	BWMR	-0.057593	-0.103059	-0.012127	0.944034	0.902074	0.987946	0.013036

## Sheet: sTable3（ER+BC）
sTable3:Summary of Mendelian Randomization Results and Sensitivity Analysis（ER+BC）
GCST90277272	Phosphatidylcholine(14:0_16:0)																			Before				After				Global Test Pvalue
method	nsnp	b	se	pval	lo_ci	up_ci	or	or_lci95	or_uci95	Heterogeneity	method	Q	Q_df	Q_pval	Pleiotropy	egger_intercept	se	pval	Outlier examination by MR-PRESSO	MR analysis causal estimate	SD	T-stat	P value	MR analysis causal estimate	SD	T-stat	P value	0.635
MR Egger	8	-0.104435	0.103044	0.349937	-0.306402	0.0975325	0.900834	0.736091	1.10245		MR Egger	5.55773	6	0.474507		0.00384913	0.0131046	0.778865		-0.075539	0.0275306	-2.74382	0.0287591	NA	NA	NA	NA
Weighted median	8	-0.107315	0.0393891	0.00644032	-0.184517	-0.0301121	0.898243	0.831505	0.970337		Inverse variance weighted	5.644	7	0.581877
Inverse variance weighted	8	-0.075539	0.0306599	0.0137484	-0.135632	-0.0154456	0.927244	0.873164	0.984673
Simple mode	8	-0.118739	0.0604775	0.0903711	-0.237275	-0.000203225	0.88804	0.788774	0.999797
Weighted mode	8	-0.119609	0.0566993	0.0728381	-0.23074	-0.0084787	0.887267	0.793946	0.991557
GCST90277278	Phosphatidylcholine(16:0_16:1)
method	nsnp	b	se	pval	lo_ci	up_ci	or	or_lci95	or_uci95	Heterogeneity	method	Q	Q_df	Q_pval	Pleiotropy	egger_intercept	se	pval	Outlier examination by MR-PRESSO	MR analysis causal estimate	SD	T-stat	P value	MR analysis causal estimate	SD	T-stat	P value	0.542
MR Egger	11	0.00299167	0.103808	0.977638	-0.200473	0.206456	1.003	0.818344	1.22931		MR Egger	8.17614	9	0.516497		-0.0114674	0.01114	0.330167		-0.0991381	0.0293505	-3.37773	0.00702942	NA	NA	NA	NA
Weighted median	11	-0.0811744	0.0416489	0.0512933	-0.162806	0.000457384	0.922033	0.849756	1.00046		Inverse variance weighted	9.23578	10	0.509883
Inverse variance weighted	11	-0.0991381	0.0305407	0.00116999	-0.158998	-0.0392783	0.905618	0.852998	0.961483
Simple mode	11	-0.0703385	0.0633533	0.292871	-0.194511	0.0538338	0.932078	0.823237	1.05531
Weighted mode	11	-0.0715591	0.0600726	0.261076	-0.189301	0.0461831	0.930941	0.827537	1.04727
GCST90277292	Phosphatidylcholine(16:1_18:0)
method	nsnp	b	se	pval	lo_ci	up_ci	or	or_lci95	or_uci95	Heterogeneity	method	Q	Q_df	Q_pval	Pleiotropy	egger_intercept	se	pval	Outlier examination by MR-PRESSO	MR analysis causal estimate	SD	T-stat	P value	MR analysis causal estimate	SD	T-stat	P value	0.495
MR Egger	11	-0.151758	0.0650352	0.0444936	-0.279227	-0.0242886	0.859197	0.756369	0.976004		MR Egger	7.71613	9	0.562987		0.0107803	0.00799516	0.210495		-0.0724595	0.0271096	-2.67284	0.0233785	NA	NA	NA	NA
Weighted median	11	-0.0643226	0.0395289	0.103689	-0.141799	0.0131541	0.937702	0.867795	1.01324		Inverse variance weighted	9.53419	10	0.482265
Inverse variance weighted	11	-0.0724595	0.0277639	0.00905841	-0.126877	-0.0180422	0.930103	0.880842	0.98212
Simple mode	11	-0.0620567	0.0640638	0.355554	-0.187622	0.0635084	0.93983	0.828928	1.06557
Weighted mode	11	-0.0667692	0.0592202	0.285868	-0.182841	0.0493024	0.935411	0.832901	1.05054
GCST90277314	Phosphatidylcholine(18:2_18:2)
method	nsnp	b	se	pval	lo_ci	up_ci	or	or_lci95	or_uci95	Heterogeneity	method	Q	Q_df	Q_pval	Pleiotropy	egger_intercept	se	pval	Outlier examination by MR-PRESSO	MR analysis causal estimate	SD	T-stat	P value	MR analysis causal estimate	SD	T-stat	P value	0.102
MR Egger	17	0.0741813	0.058661	0.225319	-0.0407942	0.189157	1.077	0.960027	1.20823		MR Egger	24.0907	15	0.0635685		-0.0034893	0.00715928	0.633037		0.0482965	0.0243069	1.98695	0.0643274	NA	NA	NA	NA
Weighted median	17	0.0148852	0.0275169	0.588544	-0.0390479	0.0688182	1.015	0.961705	1.07124		Inverse variance weighted	24.4722	16	0.0796858
Inverse variance weighted	17	0.0482965	0.0243069	0.046928	0.000655061	0.095938	1.04948	1.00066	1.10069
Simple mode	17	0.105733	0.0589372	0.0917323	-0.00978402	0.22125	1.11152	0.990264	1.24764
Weighted mode	17	0.0136097	0.0310429	0.666946	-0.0472343	0.0744537	1.0137	0.953864	1.0773
GCST90277327	Phosphatidylcholine(O-16:1_18:1)
method	nsnp	b	se	pval	lo_ci	up_ci	or	or_lci95	or_uci95	Heterogeneity	method	Q	Q_df	Q_pval	Pleiotropy	egger_intercept	se	pval	Outlier examination by MR-PRESSO	MR analysis causal estimate	SD	T-stat	P value	MR analysis causal estimate	SD	T-stat	P value	0.186
MR Egger	13	0.188581	0.0901978	0.060562	0.0117934	0.365369	1.20754	1.01186	1.44105		MR Egger	14.1061	11	0.22718		-0.0156944	0.0112139	0.189213		0.0696275	0.0313757	2.21916	0.046509	NA	NA	NA	NA
Weighted median	13	0.0815792	0.0385812	0.0344744	0.00595999	0.157198	1.085	1.00598	1.17023		Inverse variance weighted	16.6179	12	0.164545
Inverse variance weighted	13	0.0696275	0.0313757	0.0264761	0.0081312	0.131124	1.07211	1.00816	1.14011
Simple mode	13	0.107994	0.0680393	0.138446	-0.0253631	0.241351	1.11404	0.974956	1.27297
Weighted mode	13	0.105469	0.0597341	0.102864	-0.0116101	0.222548	1.11123	0.988457	1.24926
GCST90277333	phosphatidylcholine
method	nsnp	b	se	pval	lo_ci	up_ci	or	or_lci95	or_uci95	Heterogeneity	method	Q	Q_df	Q_pval	Pleiotropy	egger_intercept	se	pval	Outlier examination by MR-PRESSO	MR analysis causal estimate	SD	T-stat	P value	MR analysis causal estimate	SD	T-stat	P value	0.543
MR Egger	15	0.0594302	0.0960845	0.546918	-0.128895	0.247756	1.06123	0.879066	1.28115		MR Egger	12.7773	13	0.465153		-0.0007715	0.0103326	0.941615		0.0524613	0.0218192	2.40436	0.0306119	NA	NA	NA	NA
Weighted median	15	0.0593925	0.0308183	0.0539568	-0.00101134	0.119796	1.06119	0.998989	1.12727		Inverse variance weighted	12.7829	14	0.543683
Inverse variance weighted	15	0.0524613	0.0228343	0.0215915	0.00770606	0.0972165	1.05386	1.00774	1.1021
Simple mode	15	0.107353	0.0566423	0.0788933	-0.00366605	0.218372	1.11333	0.996341	1.24405
Weighted mode	15	0.0878979	0.0519398	0.112715	-0.0139041	0.1897	1.09188	0.986192	1.20889
GCST90277335	Phosphatidylcholine(O-18:0_16:1)
method	nsnp	b	se	pval	lo_ci	up_ci	or	or_lci95	or_uci95	Heterogeneity	method	Q	Q_df	Q_pval	Pleiotropy	egger_intercept	se	pval	Outlier examination by MR-PRESSO	MR analysis causal estimate	SD	T-stat	P value	MR analysis causal estimate	SD	T-stat	P value	0.626
MR Egger	9	-0.0939547	0.0706918	0.225505	-0.232511	0.0446014	0.910324	0.792541	1.04561		MR Egger	6.38537	7	0.495539		-0.0009333	0.00975042	0.926426		-0.10023	0.0236455	-4.23886	0.00284188	NA	NA	NA	NA
Weighted median	9	-0.0704553	0.0376308	0.061168	-0.144212	0.00330102	0.931969	0.865705	1.00331		Inverse variance weighted	6.39454	8	0.603128
Inverse variance weighted	9	-0.10023	0.0264477	0.00015081	-0.152067	-0.0483923	0.904629	0.85893	0.95276
Simple mode	9	-0.0604115	0.0555364	0.308374	-0.169263	0.0484398	0.941377	0.844287	1.04963
Weighted mode	9	-0.0577473	0.0438576	0.224406	-0.143708	0.0282136	0.943888	0.86614	1.02862
GCST90277341	Phosphatidylcholine(O-18:2_16:0)
method	nsnp	b	se	pval	lo_ci	up_ci	or	or_lci95	or_uci95	Heterogeneity	method	Q	Q_df	Q_pval	Pleiotropy	egger_intercept	se	pval	Outlier examination by MR-PRESSO	MR analysis causal estimate	SD	T-stat	P value	MR analysis causal estimate	SD	T-stat	P value	0.404
MR Egger	12	-0.00331579	0.0632006	0.959192	-0.127189	0.120557	0.99669	0.880567	1.12813		MR Egger	10.0333	10	0.437578		0.0106664	0.00805483	0.214897		0.0733014	0.0262878	2.78842	0.0176364	NA	NA	NA	NA
Weighted median	12	0.0574447	0.0372634	0.123174	-0.0155915	0.130481	1.05913	0.984529	1.13938		Inverse variance weighted	11.7927	11	0.379426
Inverse variance weighted	12	0.0733014	0.0262878	0.00529663	0.0217773	0.124826	1.07605	1.02202	1.13295
Simple mode	12	0.152637	0.0684073	0.0474189	0.0185584	0.286715	1.1649	1.01873	1.33204
Weighted mode	12	0.00117939	0.0517166	0.982214	-0.100185	0.102544	1.00118	0.90467	1.10799
GCST90277358	Phosphatidylinositol(16:0_18:1)
method	nsnp	b	se	pval	lo_ci	up_ci	or	or_lci95	or_uci95	Heterogeneity	method	Q	Q_df	Q_pval	Pleiotropy	egger_intercept	se	pval	Outlier examination by MR-PRESSO	MR analysis causal estimate	SD	T-stat	P value	MR analysis causal estimate	SD	T-stat	P value	0.182
MR Egger	6	-0.204674	0.333707	0.572816	-0.858739	0.449392	0.814913	0.423696	1.56736		MR Egger	7.75435	4	0.101003		0.0135492	0.0383666	0.7418		-0.0880691	0.0439323	-2.00465	0.101335	NA	NA	NA	NA
Weighted median	6	-0.0196052	0.0506501	0.698703	-0.118879	0.079669	0.980586	0.887915	1.08293		Inverse variance weighted	7.99613	5	0.156449
Inverse variance weighted	6	-0.0880691	0.0439323	0.0450001	-0.174176	-0.00196175	0.915698	0.840149	0.99804
Simple mode	6	-0.0051615	0.0804035	0.951302	-0.162752	0.152429	0.994852	0.849802	1.16466
Weighted mode	6	-0.0051615	0.0934221	0.95808	-0.188269	0.177946	0.994852	0.828392	1.19476
GCST90277359	Phosphatidylinositol(16:0_18:2)
method	nsnp	b	se	pval	lo_ci	up_ci	or	or_lci95	or_uci95	Heterogeneity	method	Q	Q_df	Q_pval	Pleiotropy	egger_intercept	se	pval	Outlier examination by MR-PRESSO	MR analysis causal estimate	SD	T-stat	P value	MR analysis causal estimate	SD	T-stat	P value	0.033
MR Egger	18	-0.128955	0.0607289	0.0496617	-0.247983	-0.00992598	0.879014	0.780373	0.990123		MR Egger	26.4683	16	0.0477846		0.0120789	0.00861215	0.179857		-0.0497085	0.0228858	-2.17203	0.0442912	NA	NA	NA	NA
Weighted median	18	-0.0809132	0.0262353	0.00204146	-0.132334	-0.029492	0.922274	0.876048	0.970939		Inverse variance weighted	29.7225	17	0.0284173
Inverse variance weighted	18	-0.0497085	0.0228858	0.0298537	-0.0945646	-0.00485238	0.951507	0.909769	0.995159
Simple mode	18	-0.0746572	0.0500666	0.154243	-0.172788	0.0234734	0.928062	0.841316	1.02375
Weighted mode	18	-0.0712619	0.0321755	0.0407211	-0.134326	-0.00819799	0.931218	0.874305	0.991836
GCST90277362	Phosphatidylinositol(18:0_18:2)
method	nsnp	b	se	pval	lo_ci	up_ci	or	or_lci95	or_uci95	Heterogeneity	method	Q	Q_df	Q_pval	Pleiotropy	egger_intercept	se	pval	Outlier examination by MR-PRESSO	MR analysis causal estimate	SD	T-stat	P value	MR analysis causal estimate	SD	T-stat	P value	0.027
MR Egger	20	-0.0698357	0.0318103	0.0414889	-0.132184	-0.00748742	0.932547	0.87618	0.992541		MR Egger	32.6216	18	0.0185382		0.00741832	0.00562369	0.203665		0.0342015	0.0171217	-1.99755	0.0602882	NA	NA	NA	NA
Weighted median	20	-0.0442092	0.0185352	0.0170724	-0.0805382	-0.00788016	0.956754	0.92262	0.992151		Inverse variance weighted	35.7752	19	0.0112468
Inverse variance weighted	20	-0.0342015	0.0171217	0.0457655	-0.0677601	-0.000642923	0.966377	0.934485	0.999357
Simple mode	20	-0.0617739	0.0381465	0.121844	-0.136541	0.0129933	0.940095	0.872371	1.01308
Weighted mode	20	-0.0456245	0.0170433	0.0149112	-0.0790294	-0.0122195	0.955401	0.924013	0.987855
GCST90277366	Phosphatidylinositol(18:1_18:2)
method	nsnp	b	se	pval	lo_ci	up_ci	or	or_lci95	or_uci95	Heterogeneity	method	Q	Q_df	Q_pval	Pleiotropy	egger_intercept	se	pval	Outlier examination by MR-PRESSO	MR analysis causal estimate	SD	T-stat	P value	MR analysis causal estimate	SD	T-stat	P value	0.107
MR Egger	15	-0.00389613	0.0824746	0.96304	-0.165546	0.157754	0.996111	0.847431	1.17088		MR Egger	20.1976	13	0.0903907		-0.0071399	0.0120843	0.564757		-0.0503166	0.0244969	-2.054	0.0591432	NA	NA	NA	NA
Weighted median	15	-0.0391958	0.0304703	0.198318	-0.0989175	0.020526	0.961562	0.905817	1.02074		Inverse variance weighted	20.74	14	0.108483
Inverse variance weighted	15	-0.0503166	0.0244969	0.0399758	-0.0983305	-0.00230269	0.950928	0.906349	0.9977
Simple mode	15	-0.0854395	0.0574672	0.159252	-0.198075	0.0271961	0.918109	0.820308	1.02757
Weighted mode	15	-0.029636	0.0464383	0.533657	-0.120655	0.0613831	0.970799	0.88634	1.06331
GCST90277367	Phosphatidylinositol(18:1_20:4)
method	nsnp	b	se	pval	lo_ci	up_ci	or	or_lci95	or_uci95	Heterogeneity	method	Q	Q_df	Q_pval	Pleiotropy	egger_intercept	se	pval	Outlier examination by MR-PRESSO	MR analysis causal estimate	SD	T-stat	P value	MR analysis causal estimate	SD	T-stat	P value	0.52
MR Egger	11	-0.120886	0.0664337	0.10216	-0.251096	0.00932398	0.886135	0.777947	1.00937		MR Egger	8.00976	9	0.533163		0.00795427	0.00861103	0.379726		-0.0644516	0.0245667	-2.62353	0.025443	NA	NA	NA	NA
Weighted median	11	-0.0561155	0.0356208	0.115174	-0.125932	0.0137013	0.94543	0.881674	1.0138		Inverse variance weighted	8.86304	10	0.545149
Inverse variance weighted	11	-0.0644516	0.0260949	0.0135155	-0.115598	-0.0133055	0.937581	0.890834	0.986783
Simple mode	11	-0.054966	0.0628049	0.402005	-0.178064	0.0681317	0.946517	0.836889	1.07051
Weighted mode	11	-0.0560057	0.059859	0.371509	-0.173329	0.0613179	0.945534	0.840861	1.06324
GCST90277261	Diacylglycerol(18:1_18:1)
method	nsnp	b	se	pval	lo_ci	up_ci	or	or_lci95	or_uci95	Heterogeneity	method	Q	Q_df	Q_pval	Pleiotropy	egger_intercept	se	pval	Outlier examination by MR-PRESSO	MR analysis causal estimate	SD	T-stat	P value	MR analysis causal estimate	SD	T-stat	P value	0.342
MR Egger	16	-0.0774232	0.0644113	0.249297	-0.203669	0.0488229	0.925498	0.815732	1.05003		MR Egger	17.6351	14	0.22391		-0.0003726	0.00894772	0.967376		-0.0799124	0.0231648	-3.44973	0.00357378	NA	NA	NA	NA
Weighted median	16	-0.0991625	0.0313584	0.00156563	-0.160625	-0.0377001	0.905596	0.851611	0.963002		Inverse variance weighted	17.6373	15	0.282216
Inverse variance weighted	16	-0.0799124	0.0231648	0.000561136	-0.125315	-0.0345094	0.923197	0.882219	0.966079
Simple mode	16	-0.0846767	0.0495102	0.10781	-0.181717	0.0123633	0.918809	0.833838	1.01244
Weighted mode	16	-0.0945437	0.0367169	0.0211262	-0.166509	-0.0225785	0.909788	0.846615	0.977674
GCST90277382	triacylglycerol 48:1
method	nsnp	b	se	pval	lo_ci	up_ci	or	or_lci95	or_uci95	Heterogeneity	method	Q	Q_df	Q_pval	Pleiotropy	egger_intercept	se	pval	Outlier examination by MR-PRESSO	MR analysis causal estimate	SD	T-stat	P value	MR analysis causal estimate	SD	T-stat	P value	0.113
MR Egger	8	0.147099	0.139934	0.333649	-0.127171	0.421369	1.15847	0.880583	1.52405		MR Egger	8.06586	6	0.233318		-0.0314048	0.0162788	0.10196		-0.111425	0.0474863	-2.34646	0.0513542	NA	NA	NA	NA
Weighted median	8	-0.0815657	0.0521623	0.11789	-0.183804	0.0206723	0.921672	0.832099	1.02089		Inverse variance weighted	13.069	7	0.0704442
Inverse variance weighted	8	-0.111425	0.0474863	0.0189526	-0.204498	-0.0183516	0.894559	0.815056	0.981816
Simple mode	8	-0.058162	0.0862474	0.521721	-0.227207	0.110883	0.943497	0.796756	1.11726
Weighted mode	8	-0.0752907	0.0586372	0.240002	-0.19022	0.0396383	0.927474	0.826778	1.04043
GCST90277383	triacylglycerol 48:2
method	nsnp	b	se	pval	lo_ci	up_ci	or	or_lci95	or_uci95	Heterogeneity	method	Q	Q_df	Q_pval	Pleiotropy	egger_intercept	se	pval	Outlier examination by MR-PRESSO	MR analysis causal estimate	SD	T-stat	P value	MR analysis causal estimate	SD	T-stat	P value	0.869
MR Egger	14	-0.105981	0.0831387	0.226527	-0.268933	0.0569707	0.899442	0.764194	1.05862		MR Egger	6.97525	12	0.859245		0.00689697	0.0107678	0.533875		-0.0555637	0.020172	-2.75449	0.0163964	NA	NA	NA	NA
Weighted median	14	-0.0684241	0.0366993	0.0622579	-0.140355	0.00350644	0.933864	0.86905	1.00351		Inverse variance weighted	7.38552	13	0.881207
Inverse variance weighted	14	-0.0555637	0.0267627	0.0378791	-0.108019	-0.00310876	0.945952	0.897611	0.996896
Simple mode	14	-0.062012	0.0576611	0.301725	-0.175028	0.0510037	0.939872	0.839434	1.05233
Weighted mode	14	-0.0673999	0.0468682	0.174048	-0.159262	0.0244616	0.934821	0.852773	1.02476
GCST90277385	triacylglycerol 49:1
method	nsnp	b	se	pval	lo_ci	up_ci	or	or_lci95	or_uci95	Heterogeneity	method	Q	Q_df	Q_pval	Pleiotropy	egger_intercept	se	pval	Outlier examination by MR-PRESSO	MR analysis causal estimate	SD	T-stat	P value	MR analysis causal estimate	SD	T-stat	P value	0.378
MR Egger	9	-0.0229414	0.0970217	0.819848	-0.213104	0.167221	0.97732	0.808072	1.18202		MR Egger	8.02916	7	0.330029		-0.00786	0.0117618	0.525381		-0.0838719	0.0319968	-2.62126	0.0305905	NA	NA	NA	NA
Weighted median	9	-0.0850898	0.0452303	0.0599367	-0.173741	0.00356148	0.91843	0.840514	1.00357		Inverse variance weighted	8.54139	8	0.382446
Inverse variance weighted	9	-0.0838719	0.0319968	0.00876054	-0.146586	-0.0211582	0.919549	0.863652	0.979064
Simple mode	9	-0.0366055	0.0757899	0.642045	-0.185154	0.111943	0.964056	0.830977	1.11845
Weighted mode	9	-0.0149089	0.0692357	0.834894	-0.150611	0.120793	0.985202	0.860182	1.12839
GCST90277386	triacylglycerol 49:2
method	nsnp	b	se	pval	lo_ci	up_ci	or	or_lci95	or_uci95	Heterogeneity	method	Q	Q_df	Q_pval	Pleiotropy	egger_intercept	se	pval	Outlier examination by MR-PRESSO	MR analysis causal estimate	SD	T-stat	P value	MR analysis causal estimate	SD	T-stat	P value	0.789
MR Egger	11	-0.159454	0.0980606	0.138378	-0.351653	0.0327448	0.852609	0.703524	1.03329		MR Egger	5.28367	9	0.808912		0.00995224	0.0115809	0.41244		-0.0786688	0.0216584	-3.63225	0.00459539	NA	NA	NA	NA
Weighted median	11	-0.0838356	0.0383577	0.0288429	-0.159017	-0.00865453	0.919582	0.852982	0.991383		Inverse variance weighted	6.02219	10	0.813395
Inverse variance weighted	11	-0.0786688	0.0279093	0.00482143	-0.133371	-0.0239665	0.924346	0.87514	0.976318
Simple mode	11	-0.0918946	0.0583109	0.146117	-0.206184	0.0223948	0.912201	0.813683	1.02265
Weighted mode	11	-0.0909994	0.0530471	0.117027	-0.194972	0.012973	0.913018	0.822858	1.01306
GCST90277388	triacylglycerol 50:2
method	nsnp	b	se	pval	lo_ci	up_ci	or	or_lci95	or_uci95	Heterogeneity	method	Q	Q_df	Q_pval	Pleiotropy	egger_intercept	se	pval	Outlier examination by MR-PRESSO	MR analysis causal estimate	SD	T-stat	P value	MR analysis causal estimate	SD	T-stat	P value	0.622
MR Egger	7	-0.20467	0.102643	0.102723	-0.40585	-0.0034905	0.814916	0.66641	0.996516		MR Egger	2.3918	5	0.792695		0.0190436	0.0139842	0.231408		-0.0713829	0.0260084	-2.74461	0.0335302	NA	NA	NA	NA
Weighted median	7	-0.0724522	0.0400708	0.0705902	-0.150991	0.00608655	0.93011	0.859856	1.00611		Inverse variance weighted	4.24629	6	0.643386
Inverse variance weighted	7	-0.0713829	0.0309161	0.0209478	-0.131978	-0.0107874	0.931105	0.87636	0.989271
Simple mode	7	-0.0590951	0.0593945	0.358173	-0.175508	0.057318	0.942617	0.83903	1.05899
Weighted mode	7	-0.0680244	0.0495453	0.218863	-0.165133	0.0290844	0.934238	0.847781	1.02951
GCST90277391	triacylglycerol 50:5
method	nsnp	b	se	pval	lo_ci	up_ci	or	or_lci95	or_uci95	Heterogeneity	method	Q	Q_df	Q_pval	Pleiotropy	egger_intercept	se	pval	Outlier examination by MR-PRESSO	MR analysis causal estimate	SD	T-stat	P value	MR analysis causal estimate	SD	T-stat	P value	0.956
MR Egger	12	-0.0599108	0.0758877	0.448154	-0.208651	0.0888292	0.941849	0.811679	1.09289		MR Egger	4.31822	10	0.931852		-0.0022038	0.00984589	0.827393		-0.076063	0.0148014	-5.13892	0.000323781	NA	NA	NA	NA
Weighted median	12	-0.0670619	0.0331624	0.043153	-0.13206	-0.00206356	0.935137	0.876288	0.997939		Inverse variance weighted	4.36832	11	0.957879
Inverse variance weighted	12	-0.076063	0.0234877	0.00120195	-0.122099	-0.0300271	0.926758	0.885061	0.970419
Simple mode	12	-0.0435094	0.051346	0.414842	-0.144147	0.0571287	0.957424	0.86576	1.05879
Weighted mode	12	-0.0525406	0.0428765	0.246017	-0.136579	0.0314973	0.948816	0.872338	1.032
GCST90277394	triacylglycerol 51:3
method	nsnp	b	se	pval	lo_ci	up_ci	or	or_lci95	or_uci95	Heterogeneity	method	Q	Q_df	Q_pval	Pleiotropy	egger_intercept	se	pval	Outlier examination by MR-PRESSO	MR analysis causal estimate	SD	T-stat	P value	MR analysis causal estimate	SD	T-stat	P value	0.408
MR Egger	13	-0.162192	0.0653829	0.0305387	-0.290342	-0.0340412	0.850278	0.748008	0.966532		MR Egger	8.9268	11	0.628649		0.0164682	0.00910855	0.0979998		-0.0512252	0.0227208	-2.25455	0.0436379	NA	NA	NA	NA
Weighted median	13	-0.0688304	0.0307101	0.0250068	-0.129022	-0.00863867	0.933485	0.878954	0.991399		Inverse variance weighted	12.1956	12	0.430099
Inverse variance weighted	13	-0.0512252	0.0227208	0.0241617	-0.095758	-0.00669238	0.950065	0.908684	0.99333
Simple mode	13	-0.0656767	0.0557069	0.261259	-0.174862	0.0435089	0.936434	0.839573	1.04447
Weighted mode	13	-0.0818107	0.037482	0.0496559	-0.155275	-0.00834606	0.921446	0.856179	0.991689
GCST90277396	triacylglycerol 52:2
method	nsnp	b	se	pval	lo_ci	up_ci	or	or_lci95	or_uci95	Heterogeneity	method	Q	Q_df	Q_pval	Pleiotropy	egger_intercept	se	pval	Outlier examination by MR-PRESSO	MR analysis causal estimate	SD	T-stat	P value	MR analysis causal estimate	SD	T-stat	P value	0.586
MR Egger	16	-0.0751606	0.057274	0.210529	-0.187418	0.0370965	0.927595	0.829097	1.03779		MR Egger	13.2442	14	0.507392		0.00215979	0.00801408	0.791476		-0.060934	0.0209348	-2.91066	0.0107596	NA	NA	NA	NA
Weighted median	16	-0.0743352	0.0327774	0.0233364	-0.138579	-0.0100916	0.92836	0.870595	0.989959		Inverse variance weighted	13.3168	15	0.577841
Inverse variance weighted	16	-0.060934	0.0222185	0.00609748	-0.104482	-0.0173858	0.940885	0.900791	0.982764
Simple mode	16	-0.00395244	0.0596171	0.948017	-0.120802	0.112897	0.996055	0.886209	1.11952
Weighted mode	16	-0.0871562	0.0368553	0.0319438	-0.159393	-0.0149197	0.916534	0.852661	0.985191
GCST90277397	triacylglycerol 52:3
method	nsnp	b	se	pval	lo_ci	up_ci	or	or_lci95	or_uci95	Heterogeneity	method	Q	Q_df	Q_pval	Pleiotropy	egger_intercept	se	pval	Outlier examination by MR-PRESSO	MR analysis causal estimate	SD	T-stat	P value	MR analysis causal estimate	SD	T-stat	P value	0.578
MR Egger	17	-0.0961283	0.0510231	0.0790948	-0.196134	0.00387697	0.908347	0.821902	1.00388		MR Egger	12.787	15	0.618748		0.00742763	0.00717994	0.317295		-0.0473495	0.018142	-2.60994	0.0189542	NA	NA	NA	NA
Weighted median	17	-0.0556022	0.0269497	0.0390949	-0.108424	-0.00278085	0.945915	0.897247	0.997223		Inverse variance weighted	13.8572	16	0.609354
Inverse variance weighted	17	-0.0473495	0.0194943	0.0151454	-0.0855584	-0.0091406	0.953754	0.918	0.990901
Simple mode	17	-0.0129958	0.0502516	0.79923	-0.111489	0.0854974	0.987088	0.894501	1.08926
Weighted mode	17	-0.0672713	0.0286518	0.0320694	-0.123429	-0.0111137	0.934942	0.883884	0.988948
GCST90277398	triacylglycerol 52:4
method	nsnp	b	se	pval	lo_ci	up_ci	or	or_lci95	or_uci95	Heterogeneity	method	Q	Q_df	Q_pval	Pleiotropy	egger_intercept	se	pval	Outlier examination by MR-PRESSO	MR analysis causal estimate	SD	T-stat	P value	MR analysis causal estimate	SD	T-stat	P value	0.163
MR Egger	14	-0.136359	0.0683051	0.0690999	-0.270237	-0.00248067	0.87253	0.763199	0.997522		MR Egger	15.9144	12	0.19519		0.0115733	0.00927395	0.235858		-0.0564602	0.0243046	-2.32302	0.0370403	NA	NA	NA	NA
Weighted median	14	-0.0748997	0.0296908	0.0116472	-0.133094	-0.0167057	0.927837	0.875383	0.983433		Inverse variance weighted	17.9797	13	0.158292
Inverse variance weighted	14	-0.0564602	0.0243046	0.0201778	-0.104097	-0.00882317	0.945104	0.901138	0.991216
Simple mode	14	0.0404842	0.0566642	0.487575	-0.0705776	0.151546	1.04131	0.931855	1.16363
Weighted mode	14	-0.0743886	0.0314993	0.0344728	-0.136127	-0.0126499	0.928311	0.872732	0.98743
GCST90277399	triacylglycerol 52:5
method	nsnp	b	se	pval	lo_ci	up_ci	or	or_lci95	or_uci95	Heterogeneity	method	Q	Q_df	Q_pval	Pleiotropy	egger_intercept	se	pval	Outlier examination by MR-PRESSO	MR analysis causal estimate	SD	T-stat	P value	MR analysis causal estimate	SD	T-stat	P value	0.104
MR Egger	17	-0.183012	0.0640848	0.0120253	-0.308618	-0.0574053	0.832758	0.734461	0.944211		MR Egger	18.7073	15	0.227303		0.0168283	0.00806365	0.0543747		-0.0577633	0.0247164	-2.33704	0.0327643	NA	NA	NA	NA
Weighted median	17	-0.0693129	0.0300542	0.021096	-0.128219	-0.0104066	0.933035	0.879661	0.989647		Inverse variance weighted	24.1391	16	0.086511
Inverse variance weighted	17	-0.0577633	0.0247164	0.0194369	-0.106208	-0.00931916	0.943873	0.899238	0.990724
Simple mode	17	0.00484573	0.0528229	0.928047	-0.0986871	0.108379	1.00486	0.906026	1.11447
Weighted mode	17	-0.0772466	0.0304736	0.0220675	-0.136975	-0.0175184	0.925662	0.871992	0.982634
GCST90277400	triacylglycerol 52:6
method	nsnp	b	se	pval	lo_ci	up_ci	or	or_lci95	or_uci95	Heterogeneity	method	Q	Q_df	Q_pval	Pleiotropy	egger_intercept	se	pval	Outlier examination by MR-PRESSO	MR analysis causal estimate	SD	T-stat	P value	MR analysis causal estimate	SD	T-stat	P value	0.532
MR Egger	14	-0.128348	0.0618438	0.0601142	-0.249562	-0.00713469	0.879547	0.779142	0.992891		MR Egger	11.1421	12	0.516779		0.00877223	0.00781111	0.283385		-0.0630818	0.0206564	-3.05386	0.00923118	NA	NA	NA	NA
Weighted median	14	-0.0476968	0.0297011	0.108298	-0.105911	0.0105175	0.953423	0.899505	1.01057		Inverse variance weighted	12.4034	13	0.494878
Inverse variance weighted	14	-0.0630818	0.0211474	0.00285478	-0.104531	-0.0216329	0.938867	0.900747	0.978599
Simple mode	14	-0.0443677	0.0473563	0.365894	-0.137186	0.0484506	0.956602	0.871808	1.04964
Weighted mode	14	-0.0486625	0.0436637	0.285253	-0.134243	0.0369184	0.952503	0.874377	1.03761
GCST90277402	triacylglycerol 53:3
method	nsnp	b	se	pval	lo_ci	up_ci	or	or_lci95	or_uci95	Heterogeneity	method	Q	Q_df	Q_pval	Pleiotropy	egger_intercept	se	pval	Outlier examination by MR-PRESSO	MR analysis causal estimate	SD	T-stat	P value	MR analysis causal estimate	SD	T-stat	P value	0.267
MR Egger	18	-0.110955	0.0506463	0.0436179	-0.210222	-0.0116887	0.894979	0.810404	0.988379		MR Egger	17.3796	16	0.361453		0.0101575	0.0067388	0.151218		-0.0403751	0.0200083	-2.01792	0.0596675	NA	NA	NA	NA
Weighted median	18	-0.0587113	0.027945	0.0356443	-0.113483	-0.00393918	0.942979	0.892719	0.996069		Inverse variance weighted	19.8475	17	0.282102
Inverse variance weighted	18	-0.0403751	0.0200083	0.0436	-0.0795913	-0.00115881	0.960429	0.923494	0.998842
Simple mode	18	0.019839	0.0540611	0.718167	-0.0861207	0.125799	1.02004	0.917483	1.13405
Weighted mode	18	-0.0778784	0.0358006	0.0440044	-0.148048	-0.00770934	0.925077	0.86239	0.99232
GCST90277403	triacylglycerol 53:4
method	nsnp	b	se	pval	lo_ci	up_ci	or	or_lci95	or_uci95	Heterogeneity	method	Q	Q_df	Q_pval	Pleiotropy	egger_intercept	se	pval	Outlier examination by MR-PRESSO	MR analysis causal estimate	SD	T-stat	P value	MR analysis causal estimate	SD	T-stat	P value	0.402
MR Egger	14	-0.0425471	0.0608713	0.497896	-0.161855	0.0767606	0.958345	0.850565	1.07978		MR Egger	14.0389	12	0.298229		-0.0026426	0.00884661	0.770267		-0.0595885	0.0204739	-2.91046	0.0121613	NA	NA	NA	NA
Weighted median	14	-0.0677762	0.0275395	0.0138532	-0.121754	-0.0137987	0.93447	0.885366	0.986296		Inverse variance weighted	14.1433	13	0.363828
Inverse variance weighted	14	-0.0595884	0.0204739	0.00360901	-0.0997173	-0.0194596	0.942152	0.905093	0.980729
Simple mode	14	0.00398355	0.0548003	0.943158	-0.103425	0.111392	1.00399	0.901744	1.11783
Weighted mode	14	-0.0748253	0.034942	0.0517613	-0.143312	-0.00633894	0.927906	0.866484	0.993681
GCST90277406	triacylglycerol 54:5
method	nsnp	b	se	pval	lo_ci	up_ci	or	or_lci95	or_uci95	Heterogeneity	method	Q	Q_df	Q_pval	Pleiotropy	egger_intercept	se	pval	Outlier examination by MR-PRESSO	MR analysis causal estimate	SD	T-stat	P value	MR analysis causal estimate	SD	T-stat	P value	0.152
MR Egger	14	-0.147544	0.0728371	0.0656275	-0.290304	-0.00478278	0.862825	0.748036	0.995229		MR Egger	16.7259	12	0.160202		0.0123534	0.00926312	0.207093		-0.0564332	0.0260001	-2.1705	0.0490817	NA	NA	NA	NA
Weighted median	14	-0.0759903	0.03067	0.0132242	-0.136103	-0.0158771	0.926825	0.872752	0.984248		Inverse variance weighted	19.2048	13	0.116888
Inverse variance weighted	14	-0.0564332	0.0260001	0.0299689	-0.107393	-0.00547304	0.94513	0.898172	0.994542
Simple mode	14	0.0216574	0.0595536	0.721956	-0.0950677	0.138383	1.02189	0.909311	1.14841
Weighted mode	14	-0.072569	0.0369025	0.0709618	-0.144898	-0.000240022	0.930002	0.865111	0.99976
GCST90277408	triacylglycerol 54:7
method	nsnp	b	se	pval	lo_ci	up_ci	or	or_lci95	or_uci95	Heterogeneity	method	Q	Q_df	Q_pval	Pleiotropy	egger_intercept	se	pval	Outlier examination by MR-PRESSO	MR analysis causal estimate	SD	T-stat	P value	MR analysis causal estimate	SD	T-stat	P value	0.603
MR Egger	14	-0.0752332	0.0838067	0.387003	-0.239494	0.0890279	0.927527	0.787026	1.09311		MR Egger	10.8361	12	0.543019		0.00238468	0.00959981	0.808018		-0.0552656	0.0217115	-2.54545	0.0244018	NA	NA	NA	NA
Weighted median	14	-0.0487471	0.033023	0.139902	-0.113472	0.0159779	0.952422	0.892729	1.01611		Inverse variance weighted	10.8978	13	0.619382
Inverse variance weighted	14	-0.0552656	0.0237134	0.0197763	-0.101744	-0.00878738	0.946234	0.903261	0.991251
Simple mode	14	-0.0565863	0.058112	0.347954	-0.170486	0.0573132	0.944985	0.843255	1.05899
Weighted mode	14	-0.0587563	0.0524354	0.282756	-0.16153	0.0440172	0.942937	0.850841	1.045
GCST90277412	triacylglycerol 56:6
method	nsnp	b	se	pval	lo_ci	up_ci	or	or_lci95	or_uci95	Heterogeneity	method	Q	Q_df	Q_pval	Pleiotropy	egger_intercept	se	pval	Outlier examination by MR-PRESSO	MR analysis causal estimate	SD	T-stat	P value	MR analysis causal estimate	SD	T-stat	P value	0.437
MR Egger	20	-0.044297	0.0427713	0.314069	-0.128129	0.0395346	0.95667	0.87974	1.04033		MR Egger	19.2428	18	0.377019		0.00050076	0.00645187	0.938991		-0.0412359	0.0161092	-2.55976	0.0191579	NA	NA	NA	NA
Weighted median	20	-0.0313371	0.0228734	0.17068	-0.076169	0.0134948	0.969149	0.92666	1.01359		Inverse variance weighted	19.2492	19	0.440957
Inverse variance weighted	20	-0.0412359	0.0161093	0.0104743	-0.07281	-0.00966175	0.959603	0.929777	0.990385
Simple mode	20	-0.0228004	0.0409408	0.58409	-0.103044	0.0574436	0.977458	0.902087	1.05913
Weighted mode	20	-0.0138026	0.0309277	0.660435	-0.074421	0.0468157	0.986292	0.928281	1.04793
GCST90277416	triacylglycerol 58:8
method	nsnp	b	se	pval	lo_ci	up_ci	or	or_lci95	or_uci95	Heterogeneity	method	Q	Q_df	Q_pval	Pleiotropy	egger_intercept	se	pval	Outlier examination by MR-PRESSO	MR analysis causal estimate	SD	T-stat	P value	MR analysis causal estimate	SD	T-stat	P value	0.236
MR Egger	13	-0.109995	0.103122	0.308978	-0.312114	0.0921228	0.895838	0.731898	1.0965		MR Egger	15.4712	11	0.161925		0.00361926	0.0117874	0.764544		-0.0795732	0.0274831	-2.89534	0.013442	NA	NA	NA	NA
Weighted median	13	-0.0491313	0.0362161	0.174904	-0.120115	0.0218523	0.952056	0.886818	1.02209		Inverse variance weighted	15.6038	12	0.210064
Inverse variance weighted	13	-0.0795732	0.0274831	0.00378742	-0.13344	-0.0257062	0.92351	0.87508	0.974621
Simple mode	13	-0.0328475	0.0681545	0.638507	-0.16643	0.100735	0.967686	0.846682	1.10598
Weighted mode	13	-0.0367973	0.065668	0.585548	-0.165507	0.091912	0.963872	0.847464	1.09627
BMA—MR
id	method	beta	lci95	uci95	or	or_lci95	or_uci95	pval
Phosphatidylcholine(14:0_16:0)	BWMR	-0.0774706	-0.140741	-0.0141996	0.925454	0.868714	0.985901	0.0164007
Phosphatidylcholine(16:0_16:1)	BWMR	-0.103269	-0.16627	-0.0402674	0.901885	0.846817	0.960533	0.00131478
Phosphatidylcholine(16:1_18:0)	BWMR	-0.0773752	-0.139308	-0.0154425	0.925543	0.86996	0.984676	0.0143367
Phosphatidylcholine(18:2_18:2)	BWMR	0.0552309	0.00825322	0.102209	1.05678	1.00829	1.10761	0.0212036
Phosphatidylcholine(O-16:1_18:1)	BWMR	0.0736123	0.00943178	0.137793	1.07639	1.00948	1.14774	0.0245739
phosphatidylcholine	BWMR	0.0545383	0.00573507	0.103342	1.05605	1.00575	1.10887	0.0285005
Phosphatidylcholine(O-18:0_16:1)	BWMR	-0.103745	-0.160161	-0.0473281	0.901455	0.852006	0.953774	0.000313052
Phosphatidylcholine(O-18:2_16:0)	BWMR	0.0759561	0.0198642	0.132048	1.07892	1.02006	1.14116	0.00795185
Phosphatidylinositol(16:0_18:1)	BWMR	-0.0859783	-0.177945	0.00598813	0.917614	0.836989	1.00601	0.0668948
Phosphatidylinositol(16:0_18:2)	BWMR	-0.0533081	-0.102398	-0.0042179	0.948088	0.90267	0.995791	0.0333034
Phosphatidylinositol(18:0_18:2)	BWMR	-0.0359237	-0.0742555	0.00240815	0.964714	0.928434	1.00241	0.0662298
Phosphatidylinositol(18:1_18:2)	BWMR	-0.0516809	-0.103566	0.000204664	0.949632	0.901616	1.0002	0.0509063
Phosphatidylinositol(18:1_20:4)	BWMR	-0.0680639	-0.127001	-0.0091265	0.934201	0.880732	0.990915	0.0236044
Diacylglycerol(18:1_18:1)	BWMR	-0.0825576	-0.126223	-0.0388918	0.920758	0.881418	0.961855	0.0002108
triacylglycerol 48:1	BWMR	-0.0845317	-0.190259	0.0211961	0.918943	0.826745	1.02142	0.1171
triacylglycerol 48:2	BWMR	-0.0569053	-0.111026	-0.00278488	0.944683	0.894916	0.997219	0.0393168
triacylglycerol 49:1	BWMR	-0.065583	-0.148333	0.0171668	0.936521	0.862144	1.01731	0.12033
triacylglycerol 49:2	BWMR	-0.0797877	-0.136464	-0.0231109	0.923312	0.872437	0.977154	0.00579389
triacylglycerol 50:2	BWMR	-0.073067	-0.136366	-0.00976785	0.929539	0.872523	0.99028	0.0236695
triacylglycerol 50:5	BWMR	-0.0771113	-0.124666	-0.0295563	0.925787	0.882792	0.970876	0.00148203
triacylglycerol 51:3	BWMR	-0.0444933	-0.0967282	0.00774156	0.956482	0.907803	1.00777	0.0950154
triacylglycerol 52:2	BWMR	-0.0636004	-0.108861	-0.0183401	0.93838	0.896855	0.981827	0.0058833
triacylglycerol 52:3	BWMR	-0.0488415	-0.0881612	-0.00952175	0.952332	0.915613	0.990523	0.0149067
triacylglycerol 52:4	BWMR	-0.0590509	-0.110824	-0.00727745	0.942659	0.895096	0.992749	0.0253843
triacylglycerol 52:5	BWMR	-0.0641877	-0.117654	-0.0107215	0.937829	0.889004	0.989336	0.0186208
triacylglycerol 52:6	BWMR	-0.0652598	-0.109266	-0.021254	0.936824	0.896492	0.97897	0.00365327
triacylglycerol 53:3	BWMR	-0.0424691	-0.0808629	-0.00407536	0.95842	0.92232	0.995933	0.0301551
triacylglycerol 53:4	BWMR	-0.0631877	-0.103784	-0.0225911	0.938767	0.90142	0.977662	0.00228312
triacylglycerol 54:5	BWMR	-0.0622755	-0.116522	-0.0080292	0.939624	0.890011	0.992003	0.0244421
triacylglycerol 54:7	BWMR	-0.0476891	-0.0951148	-0.000263384	0.95343	0.909269	0.999737	0.048737
triacylglycerol 56:6	BWMR	-0.0425816	-0.0759328	-0.00923048	0.958312	0.926878	0.990812	0.0123333
triacylglycerol 58:8	BWMR	-0.0835935	-0.135277	-0.0319097	0.919805	0.873474	0.968594	0.00152381

## Sheet: sTable4（ER-BC）
sTable4:Summary of Mendelian Randomization Results and Sensitivity Analysis（ER-BC）
GCST90277250	Sterol ester(27:1/20:4)																			Before				After				Global Test Pvalue
method	nsnp	b	se	pval	lo_ci	up_ci	or	or_lci95	or_uci95	Heterogeneity	method	Q	Q_df	Q_pval	Pleiotropy	egger_intercept	se	pval	Outlier examination by MR-PRESSO	MR analysis causal estimate	SD	T-stat	P value	MR analysis causal estimate	SD	T-stat	P value	0.562
MR Egger	20	0.0453443	0.0235185	0.0697789	-0.000751843	0.0914405	1.04639	0.999248	1.09575		MR Egger	15.4739	18	0.629209		-0.0044911	0.0065737	0.503182		0.0334791	0.0145259	2.30478	0.0326309	NA	NA	NA	NA
Weighted median	20	0.0462413	0.0174199	0.00794232	0.0120983	0.0803842	1.04733	1.01217	1.0837		Inverse variance weighted	15.9407	19	0.66123
Inverse variance weighted	20	0.0334791	0.0158587	0.0347643	0.00239613	0.064562	1.03405	1.0024	1.06669
Simple mode	20	0.0209656	0.0601641	0.731316	-0.096956	0.138887	1.02119	0.907596	1.14899
Weighted mode	20	0.0429511	0.0169415	0.0201796	0.0097458	0.0761564	1.04389	1.00979	1.07913
GCST90277251	Sterol ester(27:1/20:5)
method	nsnp	b	se	pval	lo_ci	up_ci	or	or_lci95	or_uci95	Heterogeneity	method	Q	Q_df	Q_pval	Pleiotropy	egger_intercept	se	pval	Outlier examination by MR-PRESSO	MR analysis causal estimate	SD	T-stat	P value	MR analysis causal estimate	SD	T-stat	P value	0.48
MR Egger	16	0.104793	0.0408045	0.0223163	0.0248162	0.18477	1.11048	1.02513	1.20294		MR Egger	11.1915	14	0.670932		-0.0106446	0.00697814	0.149425		0.0542227	0.0225846	2.40087	0.0297741	NA	NA	NA	NA
Weighted median	16	0.0771721	0.0277614	0.00543858	0.0227598	0.131584	1.08023	1.02302	1.14063		Inverse variance weighted	13.5184	15	0.562324
Inverse variance weighted	16	0.0542227	0.0237901	0.0226541	0.00759422	0.100851	1.05572	1.00762	1.10611
Simple mode	16	0.0770575	0.0729371	0.307463	-0.0658992	0.220014	1.0801	0.936225	1.24609
Weighted mode	16	0.0770575	0.0291295	0.0183614	0.0199637	0.134151	1.0801	1.02016	1.14357
GCST90277276	Phosphatidylcholine(15:0_18:2)
method	nsnp	b	se	pval	lo_ci	up_ci	or	or_lci95	or_uci95	Heterogeneity	method	Q	Q_df	Q_pval	Pleiotropy	egger_intercept	se	pval	Outlier examination by MR-PRESSO	MR analysis causal estimate	SD	T-stat	P value	MR analysis causal estimate	SD	T-stat	P value	0.619
MR Egger	22	-0.154566	0.0511268	0.00671573	-0.254775	-0.0543574	0.856787	0.775091	0.947094		MR Egger	10.8769	20	0.949352		0.0179522	0.00752607	0.0270711		-0.0450871	0.020008	-2.25345	0.0350448	NA	NA	NA	NA
Weighted median	22	-0.0895403	0.032856	0.00642556	-0.153938	-0.0251426	0.914351	0.857325	0.975171		Inverse variance weighted	16.5667	21	0.737012
Inverse variance weighted	22	-0.0450871	0.0225266	0.0453377	-0.0892392	-0.000935037	0.955914	0.914627	0.999065
Simple mode	22	-0.122132	0.0702416	0.0967209	-0.259806	0.0155414	0.885031	0.771201	1.01566
Weighted mode	22	-0.103431	0.0360563	0.00919517	-0.174101	-0.0327604	0.901738	0.840212	0.96777
GCST90277285	Phosphatidylcholine(16:0_20:2)
method	nsnp	b	se	pval	lo_ci	up_ci	or	or_lci95	or_uci95	Heterogeneity	method	Q	Q_df	Q_pval	Pleiotropy	egger_intercept	se	pval	Outlier examination by MR-PRESSO	MR analysis causal estimate	SD	T-stat	P value	MR analysis causal estimate	SD	T-stat	P value	0.25
MR Egger	20	-0.117641	0.0566609	0.0524721	-0.228697	-0.00658616	0.889015	0.79557	0.993435		MR Egger	20.5121	18	0.304741		0.0105051	0.00894948	0.255762		-0.0594118	0.0276504	-2.14868	0.0447627	NA	NA	NA	NA
Weighted median	20	-0.105525	0.0367759	0.00411234	-0.177606	-0.0334445	0.899852	0.837272	0.967109		Inverse variance weighted	22.0822	19	0.280183
Inverse variance weighted	20	-0.0594118	0.0276504	0.0316599	-0.113606	-0.00521704	0.942319	0.892609	0.994797
Simple mode	20	0.0345044	0.070748	0.631337	-0.104162	0.173171	1.03511	0.90108	1.18907
Weighted mode	20	-0.108415	0.039779	0.0134309	-0.186382	-0.0304481	0.897255	0.829957	0.970011
GCST90277288	Phosphatidylcholine(16:0_20:5)
method	nsnp	b	se	pval	lo_ci	up_ci	or	or_lci95	or_uci95	Heterogeneity	method	Q	Q_df	Q_pval	Pleiotropy	egger_intercept	se	pval	Outlier examination by MR-PRESSO	MR analysis causal estimate	SD	T-stat	P value	MR analysis causal estimate	SD	T-stat	P value	0.446
MR Egger	11	0.0550849	0.0527507	0.323606	-0.0483065	0.158476	1.05663	0.952842	1.17172		MR Egger	10.9373	9	0.280029		0.00335398	0.010218	0.750235		0.0694243	0.0282175	2.46033	0.0336577	NA	NA	NA	NA
Weighted median	11	0.0840207	0.0299062	0.00496229	0.0254045	0.142637	1.08765	1.02573	1.15331		Inverse variance weighted	11.0683	10	0.352224
Inverse variance weighted	11	0.0694243	0.0282175	0.0138811	0.0141179	0.124731	1.07189	1.01422	1.13284
Simple mode	11	0.115604	0.0798768	0.178429	-0.040954	0.272163	1.12255	0.959873	1.3128
Weighted mode	11	0.0869153	0.0303427	0.0168279	0.0274436	0.146387	1.0908	1.02782	1.15764
GCST90277305	Phosphatidylcholine(18:0_20:5)
method	nsnp	b	se	pval	lo_ci	up_ci	or	or_lci95	or_uci95	Heterogeneity	method	Q	Q_df	Q_pval	Pleiotropy	egger_intercept	se	pval	Outlier examination by MR-PRESSO	MR analysis causal estimate	SD	T-stat	P value	MR analysis causal estimate	SD	T-stat	P value	0.85
MR Egger	13	0.0867479	0.0397919	0.0518616	0.0087558	0.16474	1.09062	1.00879	1.17909		MR Egger	7.75881	11	0.734733		-0.0044026	0.00757707	0.572922		0.0681956	0.0195059	3.49615	0.00441308	NA	NA	NA	NA
Weighted median	13	0.0735702	0.0285817	0.0100522	0.01755	0.12959	1.07634	1.0177	1.13836		Inverse variance weighted	8.09642	12	0.777551
Inverse variance weighted	13	0.0681956	0.0237471	0.00408215	0.0216513	0.11474	1.07057	1.02189	1.12158
Simple mode	13	0.10609	0.067704	0.143099	-0.0266095	0.23879	1.11192	0.973741	1.26971
Weighted mode	13	0.0740481	0.0287833	0.0244282	0.0176328	0.130463	1.07686	1.01779	1.13936
GCST90277311	Phosphatidylcholine(18:1_20:2)
method	nsnp	b	se	pval	lo_ci	up_ci	or	or_lci95	or_uci95	Heterogeneity	method	Q	Q_df	Q_pval	Pleiotropy	egger_intercept	se	pval	Outlier examination by MR-PRESSO	MR analysis causal estimate	SD	T-stat	P value	MR analysis causal estimate	SD	T-stat	P value	0.6
MR Egger	14	-0.0953433	0.0431579	0.0473506	-0.179933	-0.0107538	0.909061	0.835326	0.989304		MR Egger	9.88142	12	0.626363		0.0102064	0.0098067	0.318502		-0.0567373	0.0202595	-2.80052	0.0150146	NA	NA	NA	NA
Weighted median	14	-0.070502	0.0262066	0.00714011	-0.121867	-0.0191371	0.931926	0.885266	0.981045		Inverse variance weighted	10.9646	13	0.613783
Inverse variance weighted	14	-0.0567373	0.02206	0.0101125	-0.0999748	-0.0134998	0.944842	0.90486	0.986591
Simple mode	14	0.0342891	0.0648288	0.605776	-0.0927753	0.161353	1.03488	0.911398	1.1751
Weighted mode	14	-0.0707785	0.0278969	0.024788	-0.125456	-0.0161005	0.931668	0.882094	0.984028
GCST90277312	Phosphatidylcholine(18:1_20:3)
method	nsnp	b	se	pval	lo_ci	up_ci	or	or_lci95	or_uci95	Heterogeneity	method	Q	Q_df	Q_pval	Pleiotropy	egger_intercept	se	pval	Outlier examination by MR-PRESSO	MR analysis causal estimate	SD	T-stat	P value	MR analysis causal estimate	SD	T-stat	P value	0.458
MR Egger	15	-0.0171519	0.107469	0.87565	-0.22779	0.193487	0.982994	0.796291	1.21347		MR Egger	13.9517	13	0.377251		-0.0059172	0.0122618	0.637423		-0.0663391	0.0331181	-2.00311	0.0649189	NA	NA	NA	NA
Weighted median	15	-0.0518101	0.046554	0.26575	-0.143056	0.0394357	0.949509	0.866706	1.04022		Inverse variance weighted	14.2017	14	0.434797
Inverse variance weighted	15	-0.0663391	0.0331181	0.0451656	-0.13125	-0.00142768	0.935813	0.876998	0.998573
Simple mode	15	-0.0958376	0.0750008	0.222095	-0.242839	0.0511639	0.908612	0.784398	1.0525
Weighted mode	15	-0.0649253	0.063636	0.324913	-0.189652	0.0598013	0.937137	0.827247	1.06163
GCST90277315	Phosphatidylcholine(18:2_20:1)
method	nsnp	b	se	pval	lo_ci	up_ci	or	or_lci95	or_uci95	Heterogeneity	method	Q	Q_df	Q_pval	Pleiotropy	egger_intercept	se	pval	Outlier examination by MR-PRESSO	MR analysis causal estimate	SD	T-stat	P value	MR analysis causal estimate	SD	T-stat	P value	0.658
MR Egger	11	-0.119322	0.0544927	0.0562793	-0.226127	-0.0125161	0.887522	0.797617	0.987562		MR Egger	5.36244	9	0.801638		0.0097365	0.00927213	0.321059		-0.0707156	0.0231211	-3.05849	0.0120756	NA	NA	NA	NA
Weighted median	11	-0.0999745	0.0326469	0.00219646	-0.163962	-0.0359866	0.904861	0.848774	0.964653		Inverse variance weighted	6.46511	10	0.774791
Inverse variance weighted	11	-0.0707156	0.0287555	0.0139246	-0.127076	-0.0143548	0.931727	0.880666	0.985748
Simple mode	11	-0.097346	0.0691255	0.189379	-0.232832	0.0381399	0.907242	0.792287	1.03888
Weighted mode	11	-0.100955	0.0375288	0.0226967	-0.174512	-0.0273989	0.903973	0.839867	0.972973
GCST90277326	Phosphatidylcholine(O-16:1_18:0)
method	nsnp	b	se	pval	lo_ci	up_ci	or	or_lci95	or_uci95	Heterogeneity	method	Q	Q_df	Q_pval	Pleiotropy	egger_intercept	se	pval	Outlier examination by MR-PRESSO	MR analysis causal estimate	SD	T-stat	P value	MR analysis causal estimate	SD	T-stat	P value	0.196
MR Egger	7	0.143458	0.192696	0.490075	-0.234226	0.521142	1.15426	0.791183	1.68395		MR Egger	6.00299	5	0.305928		-0.0351665	0.0229959	0.18675		-0.138007	0.063106	-2.1869	0.071379	NA	NA	NA	NA
Weighted median	7	-0.144373	0.0766592	0.0596589	-0.294625	0.00587927	0.865565	0.744811	1.0059		Inverse variance weighted	8.81073	6	0.184506
Inverse variance weighted	7	-0.138006	0.063106	0.0287498	-0.261694	-0.0143188	0.871093	0.769746	0.985783
Simple mode	7	-0.257489	0.133268	0.101546	-0.518694	0.00371664	0.77299	0.595298	1.00372
Weighted mode	7	-0.249705	0.137926	0.120203	-0.520039	0.0206296	0.779031	0.594497	1.02084
GCST90277330	Phosphatidylcholine(O-16:1_20:4)
method	nsnp	b	se	pval	lo_ci	up_ci	or	or_lci95	or_uci95	Heterogeneity	method	Q	Q_df	Q_pval	Pleiotropy	egger_intercept	se	pval	Outlier examination by MR-PRESSO	MR analysis causal estimate	SD	T-stat	P value	MR analysis causal estimate	SD	T-stat	P value	0.917
MR Egger	11	0.0899794	0.0446046	0.0744496	0.00255442	0.177404	1.09415	1.00256	1.19411		MR Egger	4.98978	9	0.835199		-0.0052522	0.0094892	0.593411		0.0690232	0.0171604	4.02224	0.00242966	NA	NA	NA	NA
Weighted median	11	0.0750646	0.027976	0.0072926	0.0202317	0.129898	1.07795	1.02044	1.13871		Inverse variance weighted	5.29612	10	0.870539
Inverse variance weighted	11	0.0690232	0.0235802	0.00342066	0.022806	0.11524	1.07146	1.02307	1.12214
Simple mode	11	0.0644222	0.0551706	0.270018	-0.043712	0.172557	1.06654	0.95723	1.18834
Weighted mode	11	0.074971	0.0263509	0.0173955	0.0233233	0.126619	1.07785	1.0236	1.13498
GCST90277336	Phosphatidylcholine(O-18:0_20:4)
method	nsnp	b	se	pval	lo_ci	up_ci	or	or_lci95	or_uci95	Heterogeneity	method	Q	Q_df	Q_pval	Pleiotropy	egger_intercept	se	pval	Outlier examination by MR-PRESSO	MR analysis causal estimate	SD	T-stat	P value	MR analysis causal estimate	SD	T-stat	P value	0.556
MR Egger	10	0.088459	0.0713795	0.250365	-0.0514448	0.228363	1.09249	0.949856	1.25654		MR Egger	9.10023	8	0.333912		0.00179455	0.0131439	0.894775		0.0970937	0.0312391	3.10809	0.0125575	NA	NA	NA	NA
Weighted median	10	0.105487	0.0364111	0.00376599	0.0341218	0.176853	1.11125	1.03471	1.19346		Inverse variance weighted	9.12143	9	0.426141
Inverse variance weighted	10	0.0970937	0.031239	0.00188302	0.0358652	0.158322	1.10196	1.03652	1.17154
Simple mode	10	0.131574	0.0690564	0.0891278	-0.00377664	0.266924	1.14062	0.99623	1.30594
Weighted mode	10	0.104579	0.0354665	0.016256	0.0350648	0.174094	1.11024	1.03569	1.19017
GCST90277340	Phosphatidylcholine(O-18:1_20:4)
method	nsnp	b	se	pval	lo_ci	up_ci	or	or_lci95	or_uci95	Heterogeneity	method	Q	Q_df	Q_pval	Pleiotropy	egger_intercept	se	pval	Outlier examination by MR-PRESSO	MR analysis causal estimate	SD	T-stat	P value	MR analysis causal estimate	SD	T-stat	P value	0.945
MR Egger	8	0.115146	0.0675008	0.138915	-0.017156	0.247447	1.12204	0.98299	1.28075		MR Egger	1.37684	6	0.967252		-0.0042414	0.00981604	0.680774		0.0896523	0.0154981	5.78474	0.000673977	NA	NA	NA	NA
Weighted median	8	0.0909102	0.0387469	0.018963	0.0149663	0.166854	1.09517	1.01508	1.18158		Inverse variance weighted	1.56354	7	0.980028
Inverse variance weighted	8	0.0896523	0.0327924	0.0062582	0.0253792	0.153925	1.09379	1.0257	1.1664
Simple mode	8	0.0506714	0.0668534	0.473222	-0.0803614	0.181704	1.05198	0.922783	1.19926
Weighted mode	8	0.111284	0.0409913	0.0299895	0.0309408	0.191627	1.11771	1.03142	1.21122
GCST90277351	Phosphatidylethanolamine(O-16:1_20:4)
method	nsnp	b	se	pval	lo_ci	up_ci	or	or_lci95	or_uci95	Heterogeneity	method	Q	Q_df	Q_pval	Pleiotropy	egger_intercept	se	pval	Outlier examination by MR-PRESSO	MR analysis causal estimate	SD	T-stat	P value	MR analysis causal estimate	SD	T-stat	P value	0.115
MR Egger	17	-0.00456538	0.0950153	0.962311	-0.190795	0.181665	0.995445	0.826302	1.19921		MR Egger	21.3566	15	0.125816		0.0117625	0.011261	0.312781		0.0871739	0.0363539	2.39792	0.0290391	NA	NA	NA	NA
Weighted median	17	0.091328	0.0462666	0.0483873	0.000645469	0.182011	1.09563	1.00065	1.19963		Inverse variance weighted	22.9101	16	0.11616
Inverse variance weighted	17	0.0871739	0.0363539	0.0164884	0.0159202	0.158428	1.09109	1.01605	1.17167
Simple mode	17	-0.0136153	0.0988773	0.892197	-0.207415	0.180184	0.986477	0.812682	1.19744
Weighted mode	17	0.140745	0.0608817	0.0344383	0.0214167	0.260073	1.15113	1.02165	1.29702
GCST90277354	Phosphatidylethanolamine(O-18:1_20:4)
method	nsnp	b	se	pval	lo_ci	up_ci	or	or_lci95	or_uci95	Heterogeneity	method	Q	Q_df	Q_pval	Pleiotropy	egger_intercept	se	pval	Outlier examination by MR-PRESSO	MR analysis causal estimate	SD	T-stat	P value	MR analysis causal estimate	SD	T-stat	P value	0.438
MR Egger	13	0.155727	0.0792823	0.0752717	0.000333955	0.31112	1.16851	1.00033	1.36495		MR Egger	12.4951	11	0.327604		-0.0080796	0.0114365	0.494585		0.104696	0.03199	3.27277	0.00666892	NA	NA	NA	NA
Weighted median	13	0.109971	0.0399181	0.00587078	0.0317314	0.18821	1.11625	1.03224	1.20709		Inverse variance weighted	13.062	12	0.364551
Inverse variance weighted	13	0.104696	0.0319899	0.001065	0.0419954	0.167396	1.11037	1.04289	1.18222
Simple mode	13	-0.00496286	0.0747737	0.948175	-0.151519	0.141594	0.995049	0.859401	1.15211
Weighted mode	13	0.115844	0.0460108	0.0270199	0.0256632	0.206026	1.12282	1.026	1.22878
GCST90277357	Phosphatidylethanolamine(O-18:2_20:4)
method	nsnp	b	se	pval	lo_ci	up_ci	or	or_lci95	or_uci95	Heterogeneity	method	Q	Q_df	Q_pval	Pleiotropy	egger_intercept	se	pval	Outlier examination by MR-PRESSO	MR analysis causal estimate	SD	T-stat	P value	MR analysis causal estimate	SD	T-stat	P value	0.145
MR Egger	9	0.0135161	0.210646	0.950633	-0.39935	0.426382	1.01361	0.670756	1.53171		MR Egger	13.1817	7	0.067803		0.0129474	0.0265442	0.64062		0.112162	0.0560392	2.00149	0.0803309	NA	NA	NA	NA
Weighted median	9	0.130866	0.0589221	0.0263504	0.0153791	0.246354	1.13982	1.0155	1.27935		Inverse variance weighted	13.6297	8	0.0919417
Inverse variance weighted	9	0.112162	0.0560392	0.0453399	0.00232493	0.221999	1.11869	1.00233	1.24857
Simple mode	9	0.171436	0.113815	0.17042	-0.0516415	0.394514	1.18701	0.949669	1.48366
Weighted mode	9	0.139422	0.0688401	0.0774201	0.00449498	0.274348	1.14961	1.00451	1.31567
GCST90277362	Phosphatidylinositol(18:0_18:2)
method	nsnp	b	se	pval	lo_ci	up_ci	or	or_lci95	or_uci95	Heterogeneity	method	Q	Q_df	Q_pval	Pleiotropy	egger_intercept	se	pval	Outlier examination by MR-PRESSO	MR analysis causal estimate	SD	T-stat	P value	MR analysis causal estimate	SD	T-stat	P value	0.527
MR Egger	20	-0.0519853	0.0360716	0.166707	-0.122686	0.018715	0.949343	0.884542	1.01889		MR Egger	17.5518	18	0.485525		0.000402165	0.00636507	0.950317		-0.050051	0.0183387	-2.72926	0.0133201	NA	NA	NA	NA
Weighted median	20	-0.0404494	0.0273815	0.139608	-0.0941173	0.0132184	0.960358	0.910176	1.01331		Inverse variance weighted	17.5558	19	0.552269
Inverse variance weighted	20	-0.050051	0.0190781	0.00870364	-0.0874441	-0.0126579	0.951181	0.91627	0.987422
Simple mode	20	-0.101712	0.0556212	0.0831943	-0.210729	0.00730558	0.90329	0.809993	1.00733
Weighted mode	20	-0.0491063	0.0251433	0.0657009	-0.0983872	0.000174512	0.95208	0.906298	1.00017
GCST90277377	Sphingomyelin(d40:2)
method	nsnp	b	se	pval	lo_ci	up_ci	or	or_lci95	or_uci95	Heterogeneity	method	Q	Q_df	Q_pval	Pleiotropy	egger_intercept	se	pval	Outlier examination by MR-PRESSO	MR analysis causal estimate	SD	T-stat	P value	MR analysis causal estimate	SD	T-stat	P value	0.212
MR Egger	21	0.0366627	0.0656399	0.582997	-0.0919914	0.165317	1.03734	0.912113	1.17977		MR Egger	24.7682	19	0.168314		0.00807791	0.0102947	0.442324		0.0820238	0.0307907	2.66391	0.0149078	NA	NA	NA	NA
Weighted median	21	0.0775788	0.0403321	0.0544171	-0.00147205	0.15663	1.08067	0.998529	1.16956		Inverse variance weighted	25.5708	20	0.180458
Inverse variance weighted	21	0.0820239	0.0307907	0.00772377	0.021674	0.142374	1.08548	1.02191	1.15301
Simple mode	21	0.00275087	0.0737043	0.970597	-0.141709	0.147211	1.00275	0.867873	1.1586
Weighted mode	21	0.0700179	0.040194	0.0968672	-0.0087622	0.148798	1.07253	0.991276	1.16044
GCST90277403	Triacylglycerol 53:4
method	nsnp	b	se	pval	lo_ci	up_ci	or	or_lci95	or_uci95	Heterogeneity	method	Q	Q_df	Q_pval	Pleiotropy	egger_intercept	se	pval	Outlier examination by MR-PRESSO	MR analysis causal estimate	SD	T-stat	P value	MR analysis causal estimate	SD	T-stat	P value	0.444
MR Egger	14	-0.0178502	0.0871785	0.841196	-0.18872	0.15302	0.982308	0.828018	1.16535		MR Egger	12.3954	12	0.414466		-0.0120797	0.0126654	0.359023		-0.0957895	0.0302634	-3.16519	0.00745053	NA	NA	NA	NA
Weighted median	14	-0.0679519	0.0426095	0.110766	-0.151467	0.0155628	0.934305	0.859447	1.01568		Inverse variance weighted	13.3351	13	0.422275
Inverse variance weighted	14	-0.0957895	0.0302634	0.00154981	-0.155106	-0.0364732	0.908655	0.856325	0.964184
Simple mode	14	-0.122359	0.0612676	0.0671853	-0.242444	-0.00227456	0.884831	0.784708	0.997728
Weighted mode	14	-0.0576013	0.0492518	0.263189	-0.154135	0.0389324	0.944026	0.857156	1.0397
BMA—MR
id	method	beta	lci95	uci95	or	or_lci95	or_uci95	pval
Sterol ester(27:1/20:4)	BWMR	0.0358287	0.0037367	0.0679208	1.03648	1.00374	1.07028	0.0286538
Sterol ester(27:1/20:5)	BWMR	0.0545911	0.00783157	0.101351	1.05611	1.00786	1.10666	0.0221216
Phosphatidylcholine(15:0_18:2)	BWMR	-0.0497276	-0.0938579	-0.00559735	0.951489	0.910412	0.994418	0.0272024
Phosphatidylcholine(16:0_20:2)	BWMR	-0.0575926	-0.117224	0.00203911	0.944035	0.889386	1.00204	0.0583609
Phosphatidylcholine(16:0_20:5)	BWMR	0.0712989	0.0188453	0.123752	1.0739	1.01902	1.13174	0.00771759
Phosphatidylcholine(18:0_20:5)	BWMR	0.0680266	0.0218233	0.11423	1.07039	1.02206	1.12101	0.00390455
Phosphatidylcholine(18:1_20:2)	BWMR	-0.058173	-0.101674	-0.0146719	0.943487	0.903324	0.985435	0.00876558
Phosphatidylcholine(18:1_20:3)	BWMR	-0.068167	-0.13891	0.00257581	0.934104	0.870307	1.00258	0.0589408
Phosphatidylcholine(18:2_20:1)	BWMR	-0.0719656	-0.129703	-0.0142285	0.930563	0.878356	0.985872	0.0145652
Phosphatidylcholine(O-16:1_18:0)	BWMR	-0.136308	-0.270483	-0.00213293	0.872574	0.763011	0.997869	0.0464636
Phosphatidylcholine(O-16:1_20:4)	BWMR	0.0686902	0.0230412	0.114339	1.0711	1.02331	1.12113	0.00318492
Phosphatidylcholine(O-18:0_20:4)	BWMR	0.0982675	0.0348084	0.161727	1.10326	1.03542	1.17554	0.00240461
Phosphatidylcholine(O-18:1_20:4)	BWMR	0.0889528	0.0253324	0.152573	1.09303	1.02566	1.16483	0.00613581
Phosphatidylethanolamine(O-16:1_20:4)	BWMR	0.0797896	0.00203478	0.157544	1.08306	1.00204	1.17063	0.0442947
Phosphatidylethanolamine(O-18:1_20:4)	BWMR	0.104285	0.035575	0.172994	1.10992	1.03622	1.18886	0.00293173
Phosphatidylethanolamine(O-18:2_20:4)	BWMR	0.0975426	-0.0199738	0.215059	1.10246	0.980224	1.23993	0.103765
Phosphatidylinositol(18:0_18:2)	BWMR	-0.0505609	-0.0885553	-0.0125666	0.950696	0.915252	0.987512	0.00910019
Sphingomyelin(d40:2)	BWMR	0.0804571	0.0143114	0.146603	1.08378	1.01441	1.15789	0.0171224
Triacylglycerol 53:4	BWMR	-0.0999074	-0.161536	-0.0382788	0.904921	0.850836	0.962445	0.00148603
