# Supplementary material for: The impact of lipidome on breast cancer: a Mendelian randomization study
Source: Lipids Health Dis. 2024 Apr 15;23:109. doi: 10.1186/s12944-024-02103-2 (PMC11017498; doi:10.1186/s12944-024-02103-2)
Supplement: Supplementary file 2 — Supplementary Material 2. [file 12944_2024_2103_MOESM2_ESM.zip]

Archive with 172 entries (150 files):
- sFigure1∩╝êlipidomes-BC∩╝ë/
- __MACOSX/._sFigure1∩╝êlipidomes-BC∩╝ë
- sFigure1∩╝êlipidomes-BC∩╝ë/GCST90277403/
- __MACOSX/sFigure1∩╝êlipidomes-BC∩╝ë/._GCST90277403
- sFigure1∩╝êlipidomes-BC∩╝ë/.DS_Store
- __MACOSX/sFigure1∩╝êlipidomes-BC∩╝ë/._.DS_Store
- sFigure1∩╝êlipidomes-BC∩╝ë/GCST90277386/
- __MACOSX/sFigure1∩╝êlipidomes-BC∩╝ë/._GCST90277386
- sFigure1∩╝êlipidomes-BC∩╝ë/GCST90277327/
- __MACOSX/sFigure1∩╝êlipidomes-BC∩╝ë/._GCST90277327
- sFigure1∩╝êlipidomes-BC∩╝ë/GCST90277356/
- __MACOSX/sFigure1∩╝êlipidomes-BC∩╝ë/._GCST90277356
- sFigure1∩╝êlipidomes-BC∩╝ë/GCST90277358/
- __MACOSX/sFigure1∩╝êlipidomes-BC∩╝ë/._GCST90277358
- sFigure1∩╝êlipidomes-BC∩╝ë/GCST90277333/
- __MACOSX/sFigure1∩╝êlipidomes-BC∩╝ë/._GCST90277333
- sFigure1∩╝êlipidomes-BC∩╝ë/GCST90277366/
- __MACOSX/sFigure1∩╝êlipidomes-BC∩╝ë/._GCST90277366
- sFigure1∩╝êlipidomes-BC∩╝ë/GCST90277359/
- __MACOSX/sFigure1∩╝êlipidomes-BC∩╝ë/._GCST90277359
- sFigure1∩╝êlipidomes-BC∩╝ë/GCST90277335/
- __MACOSX/sFigure1∩╝êlipidomes-BC∩╝ë/._GCST90277335
- sFigure1∩╝êlipidomes-BC∩╝ë/GCST90277416/
- __MACOSX/sFigure1∩╝êlipidomes-BC∩╝ë/._GCST90277416
- sFigure1∩╝êlipidomes-BC∩╝ë/GCST90277277/
- __MACOSX/sFigure1∩╝êlipidomes-BC∩╝ë/._GCST90277277
- sFigure1∩╝êlipidomes-BC∩╝ë/GCST90277284/
- __MACOSX/sFigure1∩╝êlipidomes-BC∩╝ë/._GCST90277284
- sFigure1∩╝êlipidomes-BC∩╝ë/GCST90277410/
- __MACOSX/sFigure1∩╝êlipidomes-BC∩╝ë/._GCST90277410
- sFigure1∩╝êlipidomes-BC∩╝ë/GCST90277406/
- __MACOSX/sFigure1∩╝êlipidomes-BC∩╝ë/._GCST90277406
- sFigure1∩╝êlipidomes-BC∩╝ë/GCST90277261/
- __MACOSX/sFigure1∩╝êlipidomes-BC∩╝ë/._GCST90277261
- sFigure1∩╝êlipidomes-BC∩╝ë/GCST90277340/
- __MACOSX/sFigure1∩╝êlipidomes-BC∩╝ë/._GCST90277340
- sFigure1∩╝êlipidomes-BC∩╝ë/GCST90277377/
- __MACOSX/sFigure1∩╝êlipidomes-BC∩╝ë/._GCST90277377
- sFigure1∩╝êlipidomes-BC∩╝ë/GCST90277397/
- __MACOSX/sFigure1∩╝êlipidomes-BC∩╝ë/._GCST90277397
- sFigure1∩╝êlipidomes-BC∩╝ë/GCST90277396/
- __MACOSX/sFigure1∩╝êlipidomes-BC∩╝ë/._GCST90277396
- sFigure1∩╝êlipidomes-BC∩╝ë/GCST90277362/
- __MACOSX/sFigure1∩╝êlipidomes-BC∩╝ë/._GCST90277362
- sFigure1∩╝êlipidomes-BC∩╝ë/GCST90277391/
- __MACOSX/sFigure1∩╝êlipidomes-BC∩╝ë/._GCST90277391
- sFigure1∩╝êlipidomes-BC∩╝ë/GCST90277403/sensitivity-analysis.pdf
- sFigure1∩╝êlipidomes-BC∩╝ë/GCST90277403/.DS_Store
- __MACOSX/sFigure1∩╝êlipidomes-BC∩╝ë/GCST90277403/._.DS_Store
- sFigure1∩╝êlipidomes-BC∩╝ë/GCST90277403/forest.pdf
- sFigure1∩╝êlipidomes-BC∩╝ë/GCST90277403/funnelplot.pdf
- sFigure1∩╝êlipidomes-BC∩╝ë/GCST90277403/scatter.pdf
- sFigure1∩╝êlipidomes-BC∩╝ë/GCST90277386/sensitivity-analysis.pdf
- sFigure1∩╝êlipidomes-BC∩╝ë/GCST90277386/.DS_Store
- __MACOSX/sFigure1∩╝êlipidomes-BC∩╝ë/GCST90277386/._.DS_Store
- sFigure1∩╝êlipidomes-BC∩╝ë/GCST90277386/forest.pdf
- sFigure1∩╝êlipidomes-BC∩╝ë/GCST90277386/funnelplot.pdf
- sFigure1∩╝êlipidomes-BC∩╝ë/GCST90277386/scatter.pdf
- sFigure1∩╝êlipidomes-BC∩╝ë/GCST90277327/sensitivity-analysis.pdf
- sFigure1∩╝êlipidomes-BC∩╝ë/GCST90277327/.DS_Store
- __MACOSX/sFigure1∩╝êlipidomes-BC∩╝ë/GCST90277327/._.DS_Store
- sFigure1∩╝êlipidomes-BC∩╝ë/GCST90277327/forest.pdf
- sFigure1∩╝êlipidomes-BC∩╝ë/GCST90277327/funnelplot.pdf
- sFigure1∩╝êlipidomes-BC∩╝ë/GCST90277327/scatter.pdf
- sFigure1∩╝êlipidomes-BC∩╝ë/GCST90277356/sensitivity-analysis.pdf
- sFigure1∩╝êlipidomes-BC∩╝ë/GCST90277356/.DS_Store
- __MACOSX/sFigure1∩╝êlipidomes-BC∩╝ë/GCST90277356/._.DS_Store
- sFigure1∩╝êlipidomes-BC∩╝ë/GCST90277356/forest.pdf
- sFigure1∩╝êlipidomes-BC∩╝ë/GCST90277356/funnelplot.pdf
- sFigure1∩╝êlipidomes-BC∩╝ë/GCST90277356/scatter.pdf
- sFigure1∩╝êlipidomes-BC∩╝ë/GCST90277358/sensitivity-analysis.pdf
- sFigure1∩╝êlipidomes-BC∩╝ë/GCST90277358/.DS_Store
- __MACOSX/sFigure1∩╝êlipidomes-BC∩╝ë/GCST90277358/._.DS_Store
- sFigure1∩╝êlipidomes-BC∩╝ë/GCST90277358/forest.pdf
- sFigure1∩╝êlipidomes-BC∩╝ë/GCST90277358/funnelplot.pdf
- sFigure1∩╝êlipidomes-BC∩╝ë/GCST90277358/scatter.pdf
- sFigure1∩╝êlipidomes-BC∩╝ë/GCST90277333/sensitivity-analysis.pdf
- sFigure1∩╝êlipidomes-BC∩╝ë/GCST90277333/.DS_Store
- __MACOSX/sFigure1∩╝êlipidomes-BC∩╝ë/GCST90277333/._.DS_Store
- sFigure1∩╝êlipidomes-BC∩╝ë/GCST90277333/forest.pdf
- sFigure1∩╝êlipidomes-BC∩╝ë/GCST90277333/funnelplot.pdf
- sFigure1∩╝êlipidomes-BC∩╝ë/GCST90277333/scatter.pdf
- sFigure1∩╝êlipidomes-BC∩╝ë/GCST90277366/sensitivity-analysis.pdf
- sFigure1∩╝êlipidomes-BC∩╝ë/GCST90277366/.DS_Store
- __MACOSX/sFigure1∩╝êlipidomes-BC∩╝ë/GCST90277366/._.DS_Store
- sFigure1∩╝êlipidomes-BC∩╝ë/GCST90277366/forest.pdf
- sFigure1∩╝êlipidomes-BC∩╝ë/GCST90277366/funnelplot.pdf
- sFigure1∩╝êlipidomes-BC∩╝ë/GCST90277366/scatter.pdf
- sFigure1∩╝êlipidomes-BC∩╝ë/GCST90277359/sensitivity-analysis.pdf
- sFigure1∩╝êlipidomes-BC∩╝ë/GCST90277359/.DS_Store
- __MACOSX/sFigure1∩╝êlipidomes-BC∩╝ë/GCST90277359/._.DS_Store
- sFigure1∩╝êlipidomes-BC∩╝ë/GCST90277359/forest.pdf
- sFigure1∩╝êlipidomes-BC∩╝ë/GCST90277359/funnelplot.pdf
- sFigure1∩╝êlipidomes-BC∩╝ë/GCST90277359/scatter.pdf
- sFigure1∩╝êlipidomes-BC∩╝ë/GCST90277335/sensitivity-analysis.pdf
- sFigure1∩╝êlipidomes-BC∩╝ë/GCST90277335/.DS_Store
- __MACOSX/sFigure1∩╝êlipidomes-BC∩╝ë/GCST90277335/._.DS_Store
- sFigure1∩╝êlipidomes-BC∩╝ë/GCST90277335/forest.pdf
- sFigure1∩╝êlipidomes-BC∩╝ë/GCST90277335/funnelplot.pdf
- sFigure1∩╝êlipidomes-BC∩╝ë/GCST90277335/scatter.pdf
- sFigure1∩╝êlipidomes-BC∩╝ë/GCST90277416/sensitivity-analysis.pdf
- sFigure1∩╝êlipidomes-BC∩╝ë/GCST90277416/.DS_Store
- __MACOSX/sFigure1∩╝êlipidomes-BC∩╝ë/GCST90277416/._.DS_Store
- sFigure1∩╝êlipidomes-BC∩╝ë/GCST90277416/forest.pdf
- sFigure1∩╝êlipidomes-BC∩╝ë/GCST90277416/funnelplot.pdf
- sFigure1∩╝êlipidomes-BC∩╝ë/GCST90277416/scatter.pdf
- sFigure1∩╝êlipidomes-BC∩╝ë/GCST90277277/sensitivity-analysis.pdf
- sFigure1∩╝êlipidomes-BC∩╝ë/GCST90277277/.DS_Store
- __MACOSX/sFigure1∩╝êlipidomes-BC∩╝ë/GCST90277277/._.DS_Store
- sFigure1∩╝êlipidomes-BC∩╝ë/GCST90277277/forest.pdf
- sFigure1∩╝êlipidomes-BC∩╝ë/GCST90277277/funnelplot.pdf
- sFigure1∩╝êlipidomes-BC∩╝ë/GCST90277277/scatter.pdf
- sFigure1∩╝êlipidomes-BC∩╝ë/GCST90277284/sensitivity-analysis.pdf
- sFigure1∩╝êlipidomes-BC∩╝ë/GCST90277284/.DS_Store
- __MACOSX/sFigure1∩╝êlipidomes-BC∩╝ë/GCST90277284/._.DS_Store
- sFigure1∩╝êlipidomes-BC∩╝ë/GCST90277284/forest.pdf
- sFigure1∩╝êlipidomes-BC∩╝ë/GCST90277284/funnelplot.pdf
- sFigure1∩╝êlipidomes-BC∩╝ë/GCST90277284/scatter.pdf
- sFigure1∩╝êlipidomes-BC∩╝ë/GCST90277410/sensitivity-analysis.pdf
- sFigure1∩╝êlipidomes-BC∩╝ë/GCST90277410/.DS_Store
- __MACOSX/sFigure1∩╝êlipidomes-BC∩╝ë/GCST90277410/._.DS_Store
- sFigure1∩╝êlipidomes-BC∩╝ë/GCST90277410/forest.pdf
- sFigure1∩╝êlipidomes-BC∩╝ë/GCST90277410/funnelplot.pdf
- sFigure1∩╝êlipidomes-BC∩╝ë/GCST90277410/scatter.pdf
- sFigure1∩╝êlipidomes-BC∩╝ë/GCST90277406/sensitivity-analysis.pdf
- sFigure1∩╝êlipidomes-BC∩╝ë/GCST90277406/.DS_Store
- __MACOSX/sFigure1∩╝êlipidomes-BC∩╝ë/GCST90277406/._.DS_Store
- sFigure1∩╝êlipidomes-BC∩╝ë/GCST90277406/forest.pdf
- sFigure1∩╝êlipidomes-BC∩╝ë/GCST90277406/funnelplot.pdf
- sFigure1∩╝êlipidomes-BC∩╝ë/GCST90277406/scatter.pdf
- sFigure1∩╝êlipidomes-BC∩╝ë/GCST90277261/sensitivity-analysis.pdf
- sFigure1∩╝êlipidomes-BC∩╝ë/GCST90277261/.DS_Store
- __MACOSX/sFigure1∩╝êlipidomes-BC∩╝ë/GCST90277261/._.DS_Store
- sFigure1∩╝êlipidomes-BC∩╝ë/GCST90277261/forest.pdf
- sFigure1∩╝êlipidomes-BC∩╝ë/GCST90277261/funnelplot.pdf
- sFigure1∩╝êlipidomes-BC∩╝ë/GCST90277261/scatter.pdf
- sFigure1∩╝êlipidomes-BC∩╝ë/GCST90277340/sensitivity-analysis.pdf
- sFigure1∩╝êlipidomes-BC∩╝ë/GCST90277340/.DS_Store
- __MACOSX/sFigure1∩╝êlipidomes-BC∩╝ë/GCST90277340/._.DS_Store
- sFigure1∩╝êlipidomes-BC∩╝ë/GCST90277340/forest.pdf
- sFigure1∩╝êlipidomes-BC∩╝ë/GCST90277340/funnelplot.pdf
- sFigure1∩╝êlipidomes-BC∩╝ë/GCST90277340/scatter.pdf
- sFigure1∩╝êlipidomes-BC∩╝ë/GCST90277377/sensitivity-analysis.pdf
- sFigure1∩╝êlipidomes-BC∩╝ë/GCST90277377/.DS_Store
- __MACOSX/sFigure1∩╝êlipidomes-BC∩╝ë/GCST90277377/._.DS_Store
- sFigure1∩╝êlipidomes-BC∩╝ë/GCST90277377/forest.pdf
- sFigure1∩╝êlipidomes-BC∩╝ë/GCST90277377/funnelplot.pdf
- sFigure1∩╝êlipidomes-BC∩╝ë/GCST90277377/scatter.pdf
- sFigure1∩╝êlipidomes-BC∩╝ë/GCST90277397/sensitivity-analysis.pdf
- sFigure1∩╝êlipidomes-BC∩╝ë/GCST90277397/.DS_Store
- __MACOSX/sFigure1∩╝êlipidomes-BC∩╝ë/GCST90277397/._.DS_Store
- sFigure1∩╝êlipidomes-BC∩╝ë/GCST90277397/forest.pdf
- sFigure1∩╝êlipidomes-BC∩╝ë/GCST90277397/funnelplot.pdf
- sFigure1∩╝êlipidomes-BC∩╝ë/GCST90277397/scatter.pdf
- sFigure1∩╝êlipidomes-BC∩╝ë/GCST90277396/sensitivity-analysis.pdf
- sFigure1∩╝êlipidomes-BC∩╝ë/GCST90277396/.DS_Store
- __MACOSX/sFigure1∩╝êlipidomes-BC∩╝ë/GCST90277396/._.DS_Store
- sFigure1∩╝êlipidomes-BC∩╝ë/GCST90277396/forest.pdf
- sFigure1∩╝êlipidomes-BC∩╝ë/GCST90277396/funnelplot.pdf
- sFigure1∩╝êlipidomes-BC∩╝ë/GCST90277396/scatter.pdf
- sFigure1∩╝êlipidomes-BC∩╝ë/GCST90277362/sensitivity-analysis.pdf
- sFigure1∩╝êlipidomes-BC∩╝ë/GCST90277362/.DS_Store
- __MACOSX/sFigure1∩╝êlipidomes-BC∩╝ë/GCST90277362/._.DS_Store
- sFigure1∩╝êlipidomes-BC∩╝ë/GCST90277362/forest.pdf
- sFigure1∩╝êlipidomes-BC∩╝ë/GCST90277362/funnelplot.pdf
- sFigure1∩╝êlipidomes-BC∩╝ë/GCST90277362/scatter.pdf
- sFigure1∩╝êlipidomes-BC∩╝ë/GCST90277391/sensitivity-analysis.pdf
- sFigure1∩╝êlipidomes-BC∩╝ë/GCST90277391/.DS_Store
- __MACOSX/sFigure1∩╝êlipidomes-BC∩╝ë/GCST90277391/._.DS_Store
- sFigure1∩╝êlipidomes-BC∩╝ë/GCST90277391/forest.pdf
- sFigure1∩╝êlipidomes-BC∩╝ë/GCST90277391/funnelplot.pdf
- sFigure1∩╝êlipidomes-BC∩╝ë/GCST90277391/scatter.pdf
