# Supplementary material for: The impact of lipidome on breast cancer: a Mendelian randomization study
Source: Lipids Health Dis. 2024 Apr 15;23:109. doi: 10.1186/s12944-024-02103-2 (PMC11017498; doi:10.1186/s12944-024-02103-2)
Supplement: Supplementary file 3 — Supplementary Material 3. [file 12944_2024_2103_MOESM3_ESM.zip]

Archive with 252 entries (220 files):
- sFigure2∩╝êlipidomes-ER+BC∩╝ë/
- __MACOSX/._sFigure2∩╝êlipidomes-ER+BC∩╝ë
- sFigure2∩╝êlipidomes-ER+BC∩╝ë/GCST90277403/
- __MACOSX/sFigure2∩╝êlipidomes-ER+BC∩╝ë/._GCST90277403
- sFigure2∩╝êlipidomes-ER+BC∩╝ë/GCST90277402/
- __MACOSX/sFigure2∩╝êlipidomes-ER+BC∩╝ë/._GCST90277402
- sFigure2∩╝êlipidomes-ER+BC∩╝ë/.DS_Store
- __MACOSX/sFigure2∩╝êlipidomes-ER+BC∩╝ë/._.DS_Store
- sFigure2∩╝êlipidomes-ER+BC∩╝ë/GCST90277386/
- __MACOSX/sFigure2∩╝êlipidomes-ER+BC∩╝ë/._GCST90277386
- sFigure2∩╝êlipidomes-ER+BC∩╝ë/GCST90277388/
- __MACOSX/sFigure2∩╝êlipidomes-ER+BC∩╝ë/._GCST90277388
- sFigure2∩╝êlipidomes-ER+BC∩╝ë/GCST90277327/
- __MACOSX/sFigure2∩╝êlipidomes-ER+BC∩╝ë/._GCST90277327
- sFigure2∩╝êlipidomes-ER+BC∩╝ë/GCST90277394/
- __MACOSX/sFigure2∩╝êlipidomes-ER+BC∩╝ë/._GCST90277394
- sFigure2∩╝êlipidomes-ER+BC∩╝ë/GCST90277367/
- __MACOSX/sFigure2∩╝êlipidomes-ER+BC∩╝ë/._GCST90277367
- sFigure2∩╝êlipidomes-ER+BC∩╝ë/GCST90277358/
- __MACOSX/sFigure2∩╝êlipidomes-ER+BC∩╝ë/._GCST90277358
- sFigure2∩╝êlipidomes-ER+BC∩╝ë/GCST90277333/
- __MACOSX/sFigure2∩╝êlipidomes-ER+BC∩╝ë/._GCST90277333
- sFigure2∩╝êlipidomes-ER+BC∩╝ë/GCST90277366/
- __MACOSX/sFigure2∩╝êlipidomes-ER+BC∩╝ë/._GCST90277366
- sFigure2∩╝êlipidomes-ER+BC∩╝ë/GCST90277359/
- __MACOSX/sFigure2∩╝êlipidomes-ER+BC∩╝ë/._GCST90277359
- sFigure2∩╝êlipidomes-ER+BC∩╝ë/GCST90277335/
- __MACOSX/sFigure2∩╝êlipidomes-ER+BC∩╝ë/._GCST90277335
- sFigure2∩╝êlipidomes-ER+BC∩╝ë/GCST90277416/
- __MACOSX/sFigure2∩╝êlipidomes-ER+BC∩╝ë/._GCST90277416
- sFigure2∩╝êlipidomes-ER+BC∩╝ë/GCST90277278/
- __MACOSX/sFigure2∩╝êlipidomes-ER+BC∩╝ë/._GCST90277278
- sFigure2∩╝êlipidomes-ER+BC∩╝ë/GCST90277400/
- __MACOSX/sFigure2∩╝êlipidomes-ER+BC∩╝ë/._GCST90277400
- sFigure2∩╝êlipidomes-ER+BC∩╝ë/GCST90277406/
- __MACOSX/sFigure2∩╝êlipidomes-ER+BC∩╝ë/._GCST90277406
- sFigure2∩╝êlipidomes-ER+BC∩╝ë/GCST90277261/
- __MACOSX/sFigure2∩╝êlipidomes-ER+BC∩╝ë/._GCST90277261
- sFigure2∩╝êlipidomes-ER+BC∩╝ë/GCST90277292/
- __MACOSX/sFigure2∩╝êlipidomes-ER+BC∩╝ë/._GCST90277292
- sFigure2∩╝êlipidomes-ER+BC∩╝ë/GCST90277382/
- __MACOSX/sFigure2∩╝êlipidomes-ER+BC∩╝ë/._GCST90277382
- sFigure2∩╝êlipidomes-ER+BC∩╝ë/GCST90277385/
- __MACOSX/sFigure2∩╝êlipidomes-ER+BC∩╝ë/._GCST90277385
- sFigure2∩╝êlipidomes-ER+BC∩╝ë/GCST90277314/
- __MACOSX/sFigure2∩╝êlipidomes-ER+BC∩╝ë/._GCST90277314
- sFigure2∩╝êlipidomes-ER+BC∩╝ë/GCST90277341/
- __MACOSX/sFigure2∩╝êlipidomes-ER+BC∩╝ë/._GCST90277341
- sFigure2∩╝êlipidomes-ER+BC∩╝ë/GCST90277383/
- __MACOSX/sFigure2∩╝êlipidomes-ER+BC∩╝ë/._GCST90277383
- sFigure2∩╝êlipidomes-ER+BC∩╝ë/GCST90277399/
- __MACOSX/sFigure2∩╝êlipidomes-ER+BC∩╝ë/._GCST90277399
- sFigure2∩╝êlipidomes-ER+BC∩╝ë/GCST90277397/
- __MACOSX/sFigure2∩╝êlipidomes-ER+BC∩╝ë/._GCST90277397
- sFigure2∩╝êlipidomes-ER+BC∩╝ë/GCST90277396/
- __MACOSX/sFigure2∩╝êlipidomes-ER+BC∩╝ë/._GCST90277396
- sFigure2∩╝êlipidomes-ER+BC∩╝ë/GCST90277362/
- __MACOSX/sFigure2∩╝êlipidomes-ER+BC∩╝ë/._GCST90277362
- sFigure2∩╝êlipidomes-ER+BC∩╝ë/GCST90277391/
- __MACOSX/sFigure2∩╝êlipidomes-ER+BC∩╝ë/._GCST90277391
- sFigure2∩╝êlipidomes-ER+BC∩╝ë/GCST90277398/
- __MACOSX/sFigure2∩╝êlipidomes-ER+BC∩╝ë/._GCST90277398
- sFigure2∩╝êlipidomes-ER+BC∩╝ë/GCST90277412/
- __MACOSX/sFigure2∩╝êlipidomes-ER+BC∩╝ë/._GCST90277412
- sFigure2∩╝êlipidomes-ER+BC∩╝ë/GCST90277272/
- __MACOSX/sFigure2∩╝êlipidomes-ER+BC∩╝ë/._GCST90277272
- sFigure2∩╝êlipidomes-ER+BC∩╝ë/GCST90277403/sensitivity-analysis.pdf
- sFigure2∩╝êlipidomes-ER+BC∩╝ë/GCST90277403/.DS_Store
- __MACOSX/sFigure2∩╝êlipidomes-ER+BC∩╝ë/GCST90277403/._.DS_Store
- sFigure2∩╝êlipidomes-ER+BC∩╝ë/GCST90277403/forest.pdf
- sFigure2∩╝êlipidomes-ER+BC∩╝ë/GCST90277403/funnelplot.pdf
- sFigure2∩╝êlipidomes-ER+BC∩╝ë/GCST90277403/scatter.pdf
- sFigure2∩╝êlipidomes-ER+BC∩╝ë/GCST90277402/sensitivity-analysis.pdf
- sFigure2∩╝êlipidomes-ER+BC∩╝ë/GCST90277402/.DS_Store
- __MACOSX/sFigure2∩╝êlipidomes-ER+BC∩╝ë/GCST90277402/._.DS_Store
- sFigure2∩╝êlipidomes-ER+BC∩╝ë/GCST90277402/forest.pdf
- sFigure2∩╝êlipidomes-ER+BC∩╝ë/GCST90277402/funnelplot.pdf
- sFigure2∩╝êlipidomes-ER+BC∩╝ë/GCST90277402/scatter.pdf
- sFigure2∩╝êlipidomes-ER+BC∩╝ë/GCST90277386/sensitivity-analysis.pdf
- sFigure2∩╝êlipidomes-ER+BC∩╝ë/GCST90277386/.DS_Store
- __MACOSX/sFigure2∩╝êlipidomes-ER+BC∩╝ë/GCST90277386/._.DS_Store
- sFigure2∩╝êlipidomes-ER+BC∩╝ë/GCST90277386/forest.pdf
- sFigure2∩╝êlipidomes-ER+BC∩╝ë/GCST90277386/funnelplot.pdf
- sFigure2∩╝êlipidomes-ER+BC∩╝ë/GCST90277386/scatter.pdf
- sFigure2∩╝êlipidomes-ER+BC∩╝ë/GCST90277388/sensitivity-analysis.pdf
- sFigure2∩╝êlipidomes-ER+BC∩╝ë/GCST90277388/.DS_Store
- __MACOSX/sFigure2∩╝êlipidomes-ER+BC∩╝ë/GCST90277388/._.DS_Store
- sFigure2∩╝êlipidomes-ER+BC∩╝ë/GCST90277388/forest.pdf
- sFigure2∩╝êlipidomes-ER+BC∩╝ë/GCST90277388/funnelplot.pdf
- sFigure2∩╝êlipidomes-ER+BC∩╝ë/GCST90277388/scatter.pdf
- sFigure2∩╝êlipidomes-ER+BC∩╝ë/GCST90277327/sensitivity-analysis.pdf
- sFigure2∩╝êlipidomes-ER+BC∩╝ë/GCST90277327/.DS_Store
- __MACOSX/sFigure2∩╝êlipidomes-ER+BC∩╝ë/GCST90277327/._.DS_Store
- sFigure2∩╝êlipidomes-ER+BC∩╝ë/GCST90277327/forest.pdf
- sFigure2∩╝êlipidomes-ER+BC∩╝ë/GCST90277327/funnelplot.pdf
- sFigure2∩╝êlipidomes-ER+BC∩╝ë/GCST90277327/scatter.pdf
- sFigure2∩╝êlipidomes-ER+BC∩╝ë/GCST90277394/sensitivity-analysis.pdf
- sFigure2∩╝êlipidomes-ER+BC∩╝ë/GCST90277394/.DS_Store
- __MACOSX/sFigure2∩╝êlipidomes-ER+BC∩╝ë/GCST90277394/._.DS_Store
- sFigure2∩╝êlipidomes-ER+BC∩╝ë/GCST90277394/forest.pdf
- sFigure2∩╝êlipidomes-ER+BC∩╝ë/GCST90277394/funnelplot.pdf
- sFigure2∩╝êlipidomes-ER+BC∩╝ë/GCST90277394/scatter.pdf
- sFigure2∩╝êlipidomes-ER+BC∩╝ë/GCST90277367/sensitivity-analysis.pdf
- sFigure2∩╝êlipidomes-ER+BC∩╝ë/GCST90277367/.DS_Store
- __MACOSX/sFigure2∩╝êlipidomes-ER+BC∩╝ë/GCST90277367/._.DS_Store
- sFigure2∩╝êlipidomes-ER+BC∩╝ë/GCST90277367/forest.pdf
- sFigure2∩╝êlipidomes-ER+BC∩╝ë/GCST90277367/funnelplot.pdf
- sFigure2∩╝êlipidomes-ER+BC∩╝ë/GCST90277367/scatter.pdf
- sFigure2∩╝êlipidomes-ER+BC∩╝ë/GCST90277358/sensitivity-analysis.pdf
- sFigure2∩╝êlipidomes-ER+BC∩╝ë/GCST90277358/.DS_Store
- __MACOSX/sFigure2∩╝êlipidomes-ER+BC∩╝ë/GCST90277358/._.DS_Store
- sFigure2∩╝êlipidomes-ER+BC∩╝ë/GCST90277358/forest.pdf
- sFigure2∩╝êlipidomes-ER+BC∩╝ë/GCST90277358/funnelplot.pdf
- sFigure2∩╝êlipidomes-ER+BC∩╝ë/GCST90277358/scatter.pdf
- sFigure2∩╝êlipidomes-ER+BC∩╝ë/GCST90277333/sensitivity-analysis.pdf
- sFigure2∩╝êlipidomes-ER+BC∩╝ë/GCST90277333/.DS_Store
- __MACOSX/sFigure2∩╝êlipidomes-ER+BC∩╝ë/GCST90277333/._.DS_Store
- sFigure2∩╝êlipidomes-ER+BC∩╝ë/GCST90277333/forest.pdf
- sFigure2∩╝êlipidomes-ER+BC∩╝ë/GCST90277333/funnelplot.pdf
- sFigure2∩╝êlipidomes-ER+BC∩╝ë/GCST90277333/scatter.pdf
- sFigure2∩╝êlipidomes-ER+BC∩╝ë/GCST90277366/sensitivity-analysis.pdf
- sFigure2∩╝êlipidomes-ER+BC∩╝ë/GCST90277366/.DS_Store
- __MACOSX/sFigure2∩╝êlipidomes-ER+BC∩╝ë/GCST90277366/._.DS_Store
- sFigure2∩╝êlipidomes-ER+BC∩╝ë/GCST90277366/forest.pdf
- sFigure2∩╝êlipidomes-ER+BC∩╝ë/GCST90277366/funnelplot.pdf
- sFigure2∩╝êlipidomes-ER+BC∩╝ë/GCST90277366/scatter.pdf
- sFigure2∩╝êlipidomes-ER+BC∩╝ë/GCST90277359/sensitivity-analysis.pdf
- sFigure2∩╝êlipidomes-ER+BC∩╝ë/GCST90277359/.DS_Store
- __MACOSX/sFigure2∩╝êlipidomes-ER+BC∩╝ë/GCST90277359/._.DS_Store
- sFigure2∩╝êlipidomes-ER+BC∩╝ë/GCST90277359/forest.pdf
- sFigure2∩╝êlipidomes-ER+BC∩╝ë/GCST90277359/funnelplot.pdf
- sFigure2∩╝êlipidomes-ER+BC∩╝ë/GCST90277359/scatter.pdf
- sFigure2∩╝êlipidomes-ER+BC∩╝ë/GCST90277335/sensitivity-analysis.pdf
- sFigure2∩╝êlipidomes-ER+BC∩╝ë/GCST90277335/.DS_Store
- __MACOSX/sFigure2∩╝êlipidomes-ER+BC∩╝ë/GCST90277335/._.DS_Store
- sFigure2∩╝êlipidomes-ER+BC∩╝ë/GCST90277335/forest.pdf
- sFigure2∩╝êlipidomes-ER+BC∩╝ë/GCST90277335/funnelplot.pdf
- sFigure2∩╝êlipidomes-ER+BC∩╝ë/GCST90277335/scatter.pdf
- sFigure2∩╝êlipidomes-ER+BC∩╝ë/GCST90277416/sensitivity-analysis.pdf
- sFigure2∩╝êlipidomes-ER+BC∩╝ë/GCST90277416/.DS_Store
- __MACOSX/sFigure2∩╝êlipidomes-ER+BC∩╝ë/GCST90277416/._.DS_Store
- sFigure2∩╝êlipidomes-ER+BC∩╝ë/GCST90277416/forest.pdf
- sFigure2∩╝êlipidomes-ER+BC∩╝ë/GCST90277416/funnelplot.pdf
- sFigure2∩╝êlipidomes-ER+BC∩╝ë/GCST90277416/scatter.pdf
- sFigure2∩╝êlipidomes-ER+BC∩╝ë/GCST90277278/sensitivity-analysis.pdf
- sFigure2∩╝êlipidomes-ER+BC∩╝ë/GCST90277278/.DS_Store
- __MACOSX/sFigure2∩╝êlipidomes-ER+BC∩╝ë/GCST90277278/._.DS_Store
- sFigure2∩╝êlipidomes-ER+BC∩╝ë/GCST90277278/forest.pdf
- sFigure2∩╝êlipidomes-ER+BC∩╝ë/GCST90277278/funnelplot.pdf
- sFigure2∩╝êlipidomes-ER+BC∩╝ë/GCST90277278/scatter.pdf
- sFigure2∩╝êlipidomes-ER+BC∩╝ë/GCST90277400/sensitivity-analysis.pdf
- sFigure2∩╝êlipidomes-ER+BC∩╝ë/GCST90277400/.DS_Store
- __MACOSX/sFigure2∩╝êlipidomes-ER+BC∩╝ë/GCST90277400/._.DS_Store
- sFigure2∩╝êlipidomes-ER+BC∩╝ë/GCST90277400/forest.pdf
- sFigure2∩╝êlipidomes-ER+BC∩╝ë/GCST90277400/funnelplot.pdf
- sFigure2∩╝êlipidomes-ER+BC∩╝ë/GCST90277400/scatter.pdf
- sFigure2∩╝êlipidomes-ER+BC∩╝ë/GCST90277406/sensitivity-analysis.pdf
- sFigure2∩╝êlipidomes-ER+BC∩╝ë/GCST90277406/.DS_Store
- __MACOSX/sFigure2∩╝êlipidomes-ER+BC∩╝ë/GCST90277406/._.DS_Store
- sFigure2∩╝êlipidomes-ER+BC∩╝ë/GCST90277406/forest.pdf
- sFigure2∩╝êlipidomes-ER+BC∩╝ë/GCST90277406/funnelplot.pdf
- sFigure2∩╝êlipidomes-ER+BC∩╝ë/GCST90277406/scatter.pdf
- sFigure2∩╝êlipidomes-ER+BC∩╝ë/GCST90277261/sensitivity-analysis.pdf
- sFigure2∩╝êlipidomes-ER+BC∩╝ë/GCST90277261/.DS_Store
- __MACOSX/sFigure2∩╝êlipidomes-ER+BC∩╝ë/GCST90277261/._.DS_Store
- sFigure2∩╝êlipidomes-ER+BC∩╝ë/GCST90277261/forest.pdf
- sFigure2∩╝êlipidomes-ER+BC∩╝ë/GCST90277261/funnelplot.pdf
- sFigure2∩╝êlipidomes-ER+BC∩╝ë/GCST90277261/scatter.pdf
- sFigure2∩╝êlipidomes-ER+BC∩╝ë/GCST90277292/sensitivity-analysis.pdf
- sFigure2∩╝êlipidomes-ER+BC∩╝ë/GCST90277292/.DS_Store
- __MACOSX/sFigure2∩╝êlipidomes-ER+BC∩╝ë/GCST90277292/._.DS_Store
- sFigure2∩╝êlipidomes-ER+BC∩╝ë/GCST90277292/forest.pdf
- sFigure2∩╝êlipidomes-ER+BC∩╝ë/GCST90277292/funnelplot.pdf
- sFigure2∩╝êlipidomes-ER+BC∩╝ë/GCST90277292/scatter.pdf
- sFigure2∩╝êlipidomes-ER+BC∩╝ë/GCST90277382/sensitivity-analysis.pdf
- sFigure2∩╝êlipidomes-ER+BC∩╝ë/GCST90277382/.DS_Store
- __MACOSX/sFigure2∩╝êlipidomes-ER+BC∩╝ë/GCST90277382/._.DS_Store
- sFigure2∩╝êlipidomes-ER+BC∩╝ë/GCST90277382/forest.pdf
- sFigure2∩╝êlipidomes-ER+BC∩╝ë/GCST90277382/funnelplot.pdf
- sFigure2∩╝êlipidomes-ER+BC∩╝ë/GCST90277382/scatter.pdf
- sFigure2∩╝êlipidomes-ER+BC∩╝ë/GCST90277385/sensitivity-analysis.pdf
- sFigure2∩╝êlipidomes-ER+BC∩╝ë/GCST90277385/.DS_Store
- __MACOSX/sFigure2∩╝êlipidomes-ER+BC∩╝ë/GCST90277385/._.DS_Store
- sFigure2∩╝êlipidomes-ER+BC∩╝ë/GCST90277385/forest.pdf
- sFigure2∩╝êlipidomes-ER+BC∩╝ë/GCST90277385/funnelplot.pdf
- sFigure2∩╝êlipidomes-ER+BC∩╝ë/GCST90277385/scatter.pdf
- sFigure2∩╝êlipidomes-ER+BC∩╝ë/GCST90277314/sensitivity-analysis.pdf
- sFigure2∩╝êlipidomes-ER+BC∩╝ë/GCST90277314/.DS_Store
- __MACOSX/sFigure2∩╝êlipidomes-ER+BC∩╝ë/GCST90277314/._.DS_Store
- sFigure2∩╝êlipidomes-ER+BC∩╝ë/GCST90277314/forest.pdf
- sFigure2∩╝êlipidomes-ER+BC∩╝ë/GCST90277314/funnelplot.pdf
- sFigure2∩╝êlipidomes-ER+BC∩╝ë/GCST90277314/scatter.pdf
- sFigure2∩╝êlipidomes-ER+BC∩╝ë/GCST90277341/sensitivity-analysis.pdf
- sFigure2∩╝êlipidomes-ER+BC∩╝ë/GCST90277341/.DS_Store
- __MACOSX/sFigure2∩╝êlipidomes-ER+BC∩╝ë/GCST90277341/._.DS_Store
- sFigure2∩╝êlipidomes-ER+BC∩╝ë/GCST90277341/forest.pdf
- sFigure2∩╝êlipidomes-ER+BC∩╝ë/GCST90277341/funnelplot.pdf
- sFigure2∩╝êlipidomes-ER+BC∩╝ë/GCST90277341/scatter.pdf
- sFigure2∩╝êlipidomes-ER+BC∩╝ë/GCST90277383/sensitivity-analysis.pdf
- sFigure2∩╝êlipidomes-ER+BC∩╝ë/GCST90277383/.DS_Store
- __MACOSX/sFigure2∩╝êlipidomes-ER+BC∩╝ë/GCST90277383/._.DS_Store
- sFigure2∩╝êlipidomes-ER+BC∩╝ë/GCST90277383/forest.pdf
- sFigure2∩╝êlipidomes-ER+BC∩╝ë/GCST90277383/funnelplot.pdf
- sFigure2∩╝êlipidomes-ER+BC∩╝ë/GCST90277383/scatter.pdf
- sFigure2∩╝êlipidomes-ER+BC∩╝ë/GCST90277399/sensitivity-analysis.pdf
- sFigure2∩╝êlipidomes-ER+BC∩╝ë/GCST90277399/.DS_Store
- __MACOSX/sFigure2∩╝êlipidomes-ER+BC∩╝ë/GCST90277399/._.DS_Store
- sFigure2∩╝êlipidomes-ER+BC∩╝ë/GCST90277399/forest.pdf
- sFigure2∩╝êlipidomes-ER+BC∩╝ë/GCST90277399/funnelplot.pdf
- sFigure2∩╝êlipidomes-ER+BC∩╝ë/GCST90277399/scatter.pdf
- sFigure2∩╝êlipidomes-ER+BC∩╝ë/GCST90277397/sensitivity-analysis.pdf
- sFigure2∩╝êlipidomes-ER+BC∩╝ë/GCST90277397/.DS_Store
- __MACOSX/sFigure2∩╝êlipidomes-ER+BC∩╝ë/GCST90277397/._.DS_Store
- sFigure2∩╝êlipidomes-ER+BC∩╝ë/GCST90277397/forest.pdf
- sFigure2∩╝êlipidomes-ER+BC∩╝ë/GCST90277397/funnelplot.pdf
- sFigure2∩╝êlipidomes-ER+BC∩╝ë/GCST90277397/scatter.pdf
- sFigure2∩╝êlipidomes-ER+BC∩╝ë/GCST90277396/sensitivity-analysis.pdf
- sFigure2∩╝êlipidomes-ER+BC∩╝ë/GCST90277396/.DS_Store
- __MACOSX/sFigure2∩╝êlipidomes-ER+BC∩╝ë/GCST90277396/._.DS_Store
- sFigure2∩╝êlipidomes-ER+BC∩╝ë/GCST90277396/forest.pdf
- sFigure2∩╝êlipidomes-ER+BC∩╝ë/GCST90277396/funnelplot.pdf
- sFigure2∩╝êlipidomes-ER+BC∩╝ë/GCST90277396/scatter.pdf
- sFigure2∩╝êlipidomes-ER+BC∩╝ë/GCST90277362/sensitivity-analysis.pdf
- sFigure2∩╝êlipidomes-ER+BC∩╝ë/GCST90277362/.DS_Store
- __MACOSX/sFigure2∩╝êlipidomes-ER+BC∩╝ë/GCST90277362/._.DS_Store
- sFigure2∩╝êlipidomes-ER+BC∩╝ë/GCST90277362/forest.pdf
- sFigure2∩╝êlipidomes-ER+BC∩╝ë/GCST90277362/funnelplot.pdf
- sFigure2∩╝êlipidomes-ER+BC∩╝ë/GCST90277362/scatter.pdf
- sFigure2∩╝êlipidomes-ER+BC∩╝ë/GCST90277391/sensitivity-analysis.pdf
- sFigure2∩╝êlipidomes-ER+BC∩╝ë/GCST90277391/.DS_Store
- __MACOSX/sFigure2∩╝êlipidomes-ER+BC∩╝ë/GCST90277391/._.DS_Store
- sFigure2∩╝êlipidomes-ER+BC∩╝ë/GCST90277391/forest.pdf
- sFigure2∩╝êlipidomes-ER+BC∩╝ë/GCST90277391/funnelplot.pdf
- sFigure2∩╝êlipidomes-ER+BC∩╝ë/GCST90277391/scatter.pdf
- sFigure2∩╝êlipidomes-ER+BC∩╝ë/GCST90277398/sensitivity-analysis.pdf
- sFigure2∩╝êlipidomes-ER+BC∩╝ë/GCST90277398/.DS_Store
- __MACOSX/sFigure2∩╝êlipidomes-ER+BC∩╝ë/GCST90277398/._.DS_Store
- sFigure2∩╝êlipidomes-ER+BC∩╝ë/GCST90277398/forest.pdf
- sFigure2∩╝êlipidomes-ER+BC∩╝ë/GCST90277398/funnelplot.pdf
- sFigure2∩╝êlipidomes-ER+BC∩╝ë/GCST90277398/scatter.pdf
- sFigure2∩╝êlipidomes-ER+BC∩╝ë/GCST90277412/sensitivity-analysis.pdf
- sFigure2∩╝êlipidomes-ER+BC∩╝ë/GCST90277412/.DS_Store
- __MACOSX/sFigure2∩╝êlipidomes-ER+BC∩╝ë/GCST90277412/._.DS_Store
- sFigure2∩╝êlipidomes-ER+BC∩╝ë/GCST90277412/forest.pdf
- sFigure2∩╝êlipidomes-ER+BC∩╝ë/GCST90277412/funnelplot.pdf
- sFigure2∩╝êlipidomes-ER+BC∩╝ë/GCST90277412/scatter.pdf
- sFigure2∩╝êlipidomes-ER+BC∩╝ë/GCST90277272/sensitivity-analysis.pdf
- sFigure2∩╝êlipidomes-ER+BC∩╝ë/GCST90277272/.DS_Store
- __MACOSX/sFigure2∩╝êlipidomes-ER+BC∩╝ë/GCST90277272/._.DS_Store
- sFigure2∩╝êlipidomes-ER+BC∩╝ë/GCST90277272/forest.pdf
- sFigure2∩╝êlipidomes-ER+BC∩╝ë/GCST90277272/funnelplot.pdf
- sFigure2∩╝êlipidomes-ER+BC∩╝ë/GCST90277272/scatter.pdf
