# Supplementary material for: The impact of lipidome on breast cancer: a Mendelian randomization study
Source: Lipids Health Dis. 2024 Apr 15;23:109. doi: 10.1186/s12944-024-02103-2 (PMC11017498; doi:10.1186/s12944-024-02103-2)
Supplement: Supplementary file 4 — Supplementary Material 4. [file 12944_2024_2103_MOESM4_ESM.zip]

Archive with 162 entries (142 files):
- sFigure3∩╝êlipidomes-ER-BC∩╝ë/
- __MACOSX/._sFigure3∩╝êlipidomes-ER-BC∩╝ë
- sFigure3∩╝êlipidomes-ER-BC∩╝ë/GCST90277403/
- __MACOSX/sFigure3∩╝êlipidomes-ER-BC∩╝ë/._GCST90277403
- sFigure3∩╝êlipidomes-ER-BC∩╝ë/.DS_Store
- __MACOSX/sFigure3∩╝êlipidomes-ER-BC∩╝ë/._.DS_Store
- sFigure3∩╝êlipidomes-ER-BC∩╝ë/GCST90277326/
- __MACOSX/sFigure3∩╝êlipidomes-ER-BC∩╝ë/._GCST90277326
- sFigure3∩╝êlipidomes-ER-BC∩╝ë/GCST90277311/
- __MACOSX/sFigure3∩╝êlipidomes-ER-BC∩╝ë/._GCST90277311
- sFigure3∩╝êlipidomes-ER-BC∩╝ë/GCST90277351/
- __MACOSX/sFigure3∩╝êlipidomes-ER-BC∩╝ë/._GCST90277351
- sFigure3∩╝êlipidomes-ER-BC∩╝ë/GCST90277305/
- __MACOSX/sFigure3∩╝êlipidomes-ER-BC∩╝ë/._GCST90277305
- sFigure3∩╝êlipidomes-ER-BC∩╝ë/GCST90277357/
- __MACOSX/sFigure3∩╝êlipidomes-ER-BC∩╝ë/._GCST90277357
- sFigure3∩╝êlipidomes-ER-BC∩╝ë/GCST90277285/
- __MACOSX/sFigure3∩╝êlipidomes-ER-BC∩╝ë/._GCST90277285
- sFigure3∩╝êlipidomes-ER-BC∩╝ë/GCST90277276/
- __MACOSX/sFigure3∩╝êlipidomes-ER-BC∩╝ë/._GCST90277276
- sFigure3∩╝êlipidomes-ER-BC∩╝ë/GCST90277251/
- __MACOSX/sFigure3∩╝êlipidomes-ER-BC∩╝ë/._GCST90277251
- sFigure3∩╝êlipidomes-ER-BC∩╝ë/GCST90277250/
- __MACOSX/sFigure3∩╝êlipidomes-ER-BC∩╝ë/._GCST90277250
- sFigure3∩╝êlipidomes-ER-BC∩╝ë/GCST90277340/
- __MACOSX/sFigure3∩╝êlipidomes-ER-BC∩╝ë/._GCST90277340
- sFigure3∩╝êlipidomes-ER-BC∩╝ë/GCST90277377/
- __MACOSX/sFigure3∩╝êlipidomes-ER-BC∩╝ë/._GCST90277377
- sFigure3∩╝êlipidomes-ER-BC∩╝ë/GCST90277312/
- __MACOSX/sFigure3∩╝êlipidomes-ER-BC∩╝ë/._GCST90277312
- sFigure3∩╝êlipidomes-ER-BC∩╝ë/GCST90277315/
- __MACOSX/sFigure3∩╝êlipidomes-ER-BC∩╝ë/._GCST90277315
- sFigure3∩╝êlipidomes-ER-BC∩╝ë/GCST90277330/
- __MACOSX/sFigure3∩╝êlipidomes-ER-BC∩╝ë/._GCST90277330
- sFigure3∩╝êlipidomes-ER-BC∩╝ë/GCST90277336/
- __MACOSX/sFigure3∩╝êlipidomes-ER-BC∩╝ë/._GCST90277336
- sFigure3∩╝êlipidomes-ER-BC∩╝ë/GCST90277362/
- __MACOSX/sFigure3∩╝êlipidomes-ER-BC∩╝ë/._GCST90277362
- sFigure3∩╝êlipidomes-ER-BC∩╝ë/GCST90277354/
- __MACOSX/sFigure3∩╝êlipidomes-ER-BC∩╝ë/._GCST90277354
- sFigure3∩╝êlipidomes-ER-BC∩╝ë/GCST90277288/
- __MACOSX/sFigure3∩╝êlipidomes-ER-BC∩╝ë/._GCST90277288
- sFigure3∩╝êlipidomes-ER-BC∩╝ë/GCST90277403/sensitivity-analysis.pdf
- sFigure3∩╝êlipidomes-ER-BC∩╝ë/GCST90277403/.DS_Store
- __MACOSX/sFigure3∩╝êlipidomes-ER-BC∩╝ë/GCST90277403/._.DS_Store
- sFigure3∩╝êlipidomes-ER-BC∩╝ë/GCST90277403/forest.pdf
- sFigure3∩╝êlipidomes-ER-BC∩╝ë/GCST90277403/funnelplot.pdf
- sFigure3∩╝êlipidomes-ER-BC∩╝ë/GCST90277403/scatter.pdf
- sFigure3∩╝êlipidomes-ER-BC∩╝ë/GCST90277326/sensitivity-analysis.pdf
- sFigure3∩╝êlipidomes-ER-BC∩╝ë/GCST90277326/.DS_Store
- __MACOSX/sFigure3∩╝êlipidomes-ER-BC∩╝ë/GCST90277326/._.DS_Store
- sFigure3∩╝êlipidomes-ER-BC∩╝ë/GCST90277326/forest.pdf
- sFigure3∩╝êlipidomes-ER-BC∩╝ë/GCST90277326/funnelplot.pdf
- sFigure3∩╝êlipidomes-ER-BC∩╝ë/GCST90277326/scatter.pdf
- sFigure3∩╝êlipidomes-ER-BC∩╝ë/GCST90277311/sensitivity-analysis.pdf
- sFigure3∩╝êlipidomes-ER-BC∩╝ë/GCST90277311/.DS_Store
- __MACOSX/sFigure3∩╝êlipidomes-ER-BC∩╝ë/GCST90277311/._.DS_Store
- sFigure3∩╝êlipidomes-ER-BC∩╝ë/GCST90277311/forest.pdf
- sFigure3∩╝êlipidomes-ER-BC∩╝ë/GCST90277311/funnelplot.pdf
- sFigure3∩╝êlipidomes-ER-BC∩╝ë/GCST90277311/scatter.pdf
- sFigure3∩╝êlipidomes-ER-BC∩╝ë/GCST90277351/sensitivity-analysis.pdf
- sFigure3∩╝êlipidomes-ER-BC∩╝ë/GCST90277351/.DS_Store
- __MACOSX/sFigure3∩╝êlipidomes-ER-BC∩╝ë/GCST90277351/._.DS_Store
- sFigure3∩╝êlipidomes-ER-BC∩╝ë/GCST90277351/forest.pdf
- sFigure3∩╝êlipidomes-ER-BC∩╝ë/GCST90277351/funnelplot.pdf
- sFigure3∩╝êlipidomes-ER-BC∩╝ë/GCST90277351/scatter.pdf
- sFigure3∩╝êlipidomes-ER-BC∩╝ë/GCST90277305/sensitivity-analysis.pdf
- sFigure3∩╝êlipidomes-ER-BC∩╝ë/GCST90277305/.DS_Store
- __MACOSX/sFigure3∩╝êlipidomes-ER-BC∩╝ë/GCST90277305/._.DS_Store
- sFigure3∩╝êlipidomes-ER-BC∩╝ë/GCST90277305/forest.pdf
- sFigure3∩╝êlipidomes-ER-BC∩╝ë/GCST90277305/funnelplot.pdf
- sFigure3∩╝êlipidomes-ER-BC∩╝ë/GCST90277305/scatter.pdf
- sFigure3∩╝êlipidomes-ER-BC∩╝ë/GCST90277357/sensitivity-analysis.pdf
- sFigure3∩╝êlipidomes-ER-BC∩╝ë/GCST90277357/.DS_Store
- __MACOSX/sFigure3∩╝êlipidomes-ER-BC∩╝ë/GCST90277357/._.DS_Store
- sFigure3∩╝êlipidomes-ER-BC∩╝ë/GCST90277357/forest.pdf
- sFigure3∩╝êlipidomes-ER-BC∩╝ë/GCST90277357/funnelplot.pdf
- sFigure3∩╝êlipidomes-ER-BC∩╝ë/GCST90277357/scatter.pdf
- sFigure3∩╝êlipidomes-ER-BC∩╝ë/GCST90277285/sensitivity-analysis.pdf
- sFigure3∩╝êlipidomes-ER-BC∩╝ë/GCST90277285/.DS_Store
- __MACOSX/sFigure3∩╝êlipidomes-ER-BC∩╝ë/GCST90277285/._.DS_Store
- sFigure3∩╝êlipidomes-ER-BC∩╝ë/GCST90277285/forest.pdf
- sFigure3∩╝êlipidomes-ER-BC∩╝ë/GCST90277285/funnelplot.pdf
- sFigure3∩╝êlipidomes-ER-BC∩╝ë/GCST90277285/scatter.pdf
- sFigure3∩╝êlipidomes-ER-BC∩╝ë/GCST90277276/sensitivity-analysis.pdf
- sFigure3∩╝êlipidomes-ER-BC∩╝ë/GCST90277276/.DS_Store
- __MACOSX/sFigure3∩╝êlipidomes-ER-BC∩╝ë/GCST90277276/._.DS_Store
- sFigure3∩╝êlipidomes-ER-BC∩╝ë/GCST90277276/forest.pdf
- sFigure3∩╝êlipidomes-ER-BC∩╝ë/GCST90277276/funnelplot.pdf
- sFigure3∩╝êlipidomes-ER-BC∩╝ë/GCST90277276/scatter.pdf
- sFigure3∩╝êlipidomes-ER-BC∩╝ë/GCST90277251/sensitivity-analysis.pdf
- sFigure3∩╝êlipidomes-ER-BC∩╝ë/GCST90277251/.DS_Store
- __MACOSX/sFigure3∩╝êlipidomes-ER-BC∩╝ë/GCST90277251/._.DS_Store
- sFigure3∩╝êlipidomes-ER-BC∩╝ë/GCST90277251/forest.pdf
- sFigure3∩╝êlipidomes-ER-BC∩╝ë/GCST90277251/funnelplot.pdf
- sFigure3∩╝êlipidomes-ER-BC∩╝ë/GCST90277251/scatter.pdf
- sFigure3∩╝êlipidomes-ER-BC∩╝ë/GCST90277250/sensitivity-analysis.pdf
- sFigure3∩╝êlipidomes-ER-BC∩╝ë/GCST90277250/.DS_Store
- __MACOSX/sFigure3∩╝êlipidomes-ER-BC∩╝ë/GCST90277250/._.DS_Store
- sFigure3∩╝êlipidomes-ER-BC∩╝ë/GCST90277250/forest.pdf
- sFigure3∩╝êlipidomes-ER-BC∩╝ë/GCST90277250/funnelplot.pdf
- sFigure3∩╝êlipidomes-ER-BC∩╝ë/GCST90277250/scatter.pdf
- sFigure3∩╝êlipidomes-ER-BC∩╝ë/GCST90277340/sensitivity-analysis.pdf
- sFigure3∩╝êlipidomes-ER-BC∩╝ë/GCST90277340/.DS_Store
- __MACOSX/sFigure3∩╝êlipidomes-ER-BC∩╝ë/GCST90277340/._.DS_Store
- sFigure3∩╝êlipidomes-ER-BC∩╝ë/GCST90277340/forest.pdf
- sFigure3∩╝êlipidomes-ER-BC∩╝ë/GCST90277340/funnelplot.pdf
- sFigure3∩╝êlipidomes-ER-BC∩╝ë/GCST90277340/scatter.pdf
- sFigure3∩╝êlipidomes-ER-BC∩╝ë/GCST90277377/sensitivity-analysis.pdf
- sFigure3∩╝êlipidomes-ER-BC∩╝ë/GCST90277377/.DS_Store
- __MACOSX/sFigure3∩╝êlipidomes-ER-BC∩╝ë/GCST90277377/._.DS_Store
- sFigure3∩╝êlipidomes-ER-BC∩╝ë/GCST90277377/forest.pdf
- sFigure3∩╝êlipidomes-ER-BC∩╝ë/GCST90277377/~$OR.txt
- __MACOSX/sFigure3∩╝êlipidomes-ER-BC∩╝ë/GCST90277377/._~$OR.txt
- sFigure3∩╝êlipidomes-ER-BC∩╝ë/GCST90277377/funnelplot.pdf
- sFigure3∩╝êlipidomes-ER-BC∩╝ë/GCST90277377/~$heterogeneity.txt
- __MACOSX/sFigure3∩╝êlipidomes-ER-BC∩╝ë/GCST90277377/._~$heterogeneity.txt
- sFigure3∩╝êlipidomes-ER-BC∩╝ë/GCST90277377/scatter.pdf
- sFigure3∩╝êlipidomes-ER-BC∩╝ë/GCST90277312/sensitivity-analysis.pdf
- sFigure3∩╝êlipidomes-ER-BC∩╝ë/GCST90277312/.DS_Store
- __MACOSX/sFigure3∩╝êlipidomes-ER-BC∩╝ë/GCST90277312/._.DS_Store
- sFigure3∩╝êlipidomes-ER-BC∩╝ë/GCST90277312/forest.pdf
- sFigure3∩╝êlipidomes-ER-BC∩╝ë/GCST90277312/funnelplot.pdf
- sFigure3∩╝êlipidomes-ER-BC∩╝ë/GCST90277312/scatter.pdf
- sFigure3∩╝êlipidomes-ER-BC∩╝ë/GCST90277315/sensitivity-analysis.pdf
- sFigure3∩╝êlipidomes-ER-BC∩╝ë/GCST90277315/.DS_Store
- __MACOSX/sFigure3∩╝êlipidomes-ER-BC∩╝ë/GCST90277315/._.DS_Store
- sFigure3∩╝êlipidomes-ER-BC∩╝ë/GCST90277315/forest.pdf
- sFigure3∩╝êlipidomes-ER-BC∩╝ë/GCST90277315/funnelplot.pdf
- sFigure3∩╝êlipidomes-ER-BC∩╝ë/GCST90277315/scatter.pdf
- sFigure3∩╝êlipidomes-ER-BC∩╝ë/GCST90277330/sensitivity-analysis.pdf
- sFigure3∩╝êlipidomes-ER-BC∩╝ë/GCST90277330/.DS_Store
- __MACOSX/sFigure3∩╝êlipidomes-ER-BC∩╝ë/GCST90277330/._.DS_Store
- sFigure3∩╝êlipidomes-ER-BC∩╝ë/GCST90277330/forest.pdf
- sFigure3∩╝êlipidomes-ER-BC∩╝ë/GCST90277330/funnelplot.pdf
- sFigure3∩╝êlipidomes-ER-BC∩╝ë/GCST90277330/scatter.pdf
- sFigure3∩╝êlipidomes-ER-BC∩╝ë/GCST90277336/sensitivity-analysis.pdf
- sFigure3∩╝êlipidomes-ER-BC∩╝ë/GCST90277336/.DS_Store
- __MACOSX/sFigure3∩╝êlipidomes-ER-BC∩╝ë/GCST90277336/._.DS_Store
- sFigure3∩╝êlipidomes-ER-BC∩╝ë/GCST90277336/forest.pdf
- sFigure3∩╝êlipidomes-ER-BC∩╝ë/GCST90277336/funnelplot.pdf
- sFigure3∩╝êlipidomes-ER-BC∩╝ë/GCST90277336/scatter.pdf
- sFigure3∩╝êlipidomes-ER-BC∩╝ë/GCST90277362/sensitivity-analysis.pdf
- sFigure3∩╝êlipidomes-ER-BC∩╝ë/GCST90277362/.DS_Store
- __MACOSX/sFigure3∩╝êlipidomes-ER-BC∩╝ë/GCST90277362/._.DS_Store
- sFigure3∩╝êlipidomes-ER-BC∩╝ë/GCST90277362/forest.pdf
- sFigure3∩╝êlipidomes-ER-BC∩╝ë/GCST90277362/~$pleiotropy.txt
- __MACOSX/sFigure3∩╝êlipidomes-ER-BC∩╝ë/GCST90277362/._~$pleiotropy.txt
- sFigure3∩╝êlipidomes-ER-BC∩╝ë/GCST90277362/funnelplot.pdf
- sFigure3∩╝êlipidomes-ER-BC∩╝ë/GCST90277362/scatter.pdf
- sFigure3∩╝êlipidomes-ER-BC∩╝ë/GCST90277354/sensitivity-analysis.pdf
- sFigure3∩╝êlipidomes-ER-BC∩╝ë/GCST90277354/.DS_Store
- __MACOSX/sFigure3∩╝êlipidomes-ER-BC∩╝ë/GCST90277354/._.DS_Store
- sFigure3∩╝êlipidomes-ER-BC∩╝ë/GCST90277354/forest.pdf
- sFigure3∩╝êlipidomes-ER-BC∩╝ë/GCST90277354/funnelplot.pdf
- sFigure3∩╝êlipidomes-ER-BC∩╝ë/GCST90277354/scatter.pdf
- sFigure3∩╝êlipidomes-ER-BC∩╝ë/GCST90277288/sensitivity-analysis.pdf
- sFigure3∩╝êlipidomes-ER-BC∩╝ë/GCST90277288/.DS_Store
- __MACOSX/sFigure3∩╝êlipidomes-ER-BC∩╝ë/GCST90277288/._.DS_Store
- sFigure3∩╝êlipidomes-ER-BC∩╝ë/GCST90277288/forest.pdf
- sFigure3∩╝êlipidomes-ER-BC∩╝ë/GCST90277288/funnelplot.pdf
- sFigure3∩╝êlipidomes-ER-BC∩╝ë/GCST90277288/scatter.pdf
